# Supplementary material for: New Partners Identified by Mass Spectrometry Assay Reveal Functions of NCAM2 in Neural Cytoskeleton Organization
Source: Int J Mol Sci. 2021 Jul 9;22(14):7404. doi: 10.3390/ijms22147404 (PMC8304497; doi:10.3390/ijms22147404)
Supplement: Supplementary file 1 [file ijms-22-07404-s001.zip]

Archive with 6 entries (6 files):
- Supplementary Materials.pdf
- Supplementary Table S3 GOs_Bioprocess.xlsx
- Supplementary Table S4 GOs_molecularfunction.xlsx
- Supplementary Table S5 GOs_cellularcomponent.xlsx
- supplementary Table S6_ KEGGS.xlsx
- supplementary Table S7_Reactome.xlsx
