# Supplementary material for: New Partners Identified by Mass Spectrometry Assay Reveal Functions of NCAM2 in Neural Cytoskeleton Organization
Source: Int J Mol Sci. 2021 Jul 9;22(14):7404. doi: 10.3390/ijms22147404 (PMC8304497; doi:10.3390/ijms22147404)
Supplement: Supplementary file 1 [file ijms-22-07404-s001.zip › Supplementary Table S3 GOs_Bioprocess.xlsx]

## Sheet: Supplementary Table S3 GOs_Biop
#term ID	term description	observed gene count	background gene count	false discovery rate	matching proteins in your network (IDs)	matching proteins in your network (labels)
GO:0006996	organelle organization	23	2805	1.29e-05	ENSMUSP00000001513,ENSMUSP00000009157,ENSMUSP00000015800,ENSMUSP00000020775,ENSMUSP00000022638,ENSMUSP00000022639,ENSMUSP00000022894,ENSMUSP00000025961,ENSMUSP00000027103,ENSMUSP00000034756,ENSMUSP00000041347,ENSMUSP00000051033,ENSMUSP00000068374,ENSMUSP00000071135,ENSMUSP00000076577,ENSMUSP00000077612,ENSMUSP00000087736,ENSMUSP00000094778,ENSMUSP00000098066,ENSMUSP00000099565,ENSMUSP00000099907,…	Actb,Actc1,Anxa2,Atxn10,C1qbp,Camk2a,Capzb,Dynll1,Dynll2,Fastkd2,Hspa8,Ina,Map1b,Map2,Nefl,Nefm,Prdx3,Rtn4,Tuba1a,Tuba1c,Tubb4a,Tubb6,Ywhaz
GO:0016043	cellular component organization	27	4560	0.00017	ENSMUSP00000001513,ENSMUSP00000009157,ENSMUSP00000015800,ENSMUSP00000015877,ENSMUSP00000020775,ENSMUSP00000022638,ENSMUSP00000022639,ENSMUSP00000022894,ENSMUSP00000025961,ENSMUSP00000027103,ENSMUSP00000034756,ENSMUSP00000041347,ENSMUSP00000051033,ENSMUSP00000068374,ENSMUSP00000071135,ENSMUSP00000071720,ENSMUSP00000076577,ENSMUSP00000077612,ENSMUSP00000087736,ENSMUSP00000094778,ENSMUSP00000098066,…	Actb,Actc1,Anxa2,Atxn10,C1qbp,Camk2a,Camk2b,Camk2d,Camk2g,Capza2,Capzb,Dynll1,Dynll2,Fastkd2,Hspa8,Ina,Map1b,Map2,Nefl,Nefm,Prdx3,Rtn4,Tuba1a,Tuba1c,Tubb4a,Tubb6,Ywhaz
GO:0030030	cell projection organization	13	1020	0.00017	ENSMUSP00000009157,ENSMUSP00000020775,ENSMUSP00000022638,ENSMUSP00000022639,ENSMUSP00000068374,ENSMUSP00000071135,ENSMUSP00000076577,ENSMUSP00000098066,ENSMUSP00000099565,ENSMUSP00000099907,ENSMUSP00000099952,ENSMUSP00000105438,ENSMUSP00000132450	Actb,Atxn10,Camk2a,Camk2b,Capzb,Dynll1,Dynll2,Map1b,Map2,Nefl,Nefm,Rtn4,Tubb4a
GO:1902904	negative regulation of supramolecular fiber organization	6	122	0.00017	ENSMUSP00000015800,ENSMUSP00000015877,ENSMUSP00000068374,ENSMUSP00000071135,ENSMUSP00000076577,ENSMUSP00000099565	Capza2,Capzb,Hspa8,Map1b,Map2,Tubb4a
GO:0007010	cytoskeleton organization	12	916	0.00019	ENSMUSP00000001513,ENSMUSP00000022638,ENSMUSP00000022639,ENSMUSP00000041347,ENSMUSP00000051033,ENSMUSP00000068374,ENSMUSP00000071135,ENSMUSP00000076577,ENSMUSP00000087736,ENSMUSP00000094778,ENSMUSP00000098066,ENSMUSP00000099565	Actb,Actc1,Capzb,Ina,Map1b,Map2,Nefl,Nefm,Tuba1a,Tuba1c,Tubb4a,Tubb6
GO:0007017	microtubule-based process	10	595	0.00019	ENSMUSP00000001513,ENSMUSP00000009157,ENSMUSP00000020775,ENSMUSP00000022638,ENSMUSP00000022639,ENSMUSP00000051033,ENSMUSP00000068374,ENSMUSP00000071135,ENSMUSP00000076577,ENSMUSP00000094778	Dynll1,Dynll2,Map1b,Map2,Nefl,Nefm,Tuba1a,Tuba1c,Tubb4a,Tubb6
GO:0060341	regulation of cellular localization	11	811	0.00032	ENSMUSP00000009157,ENSMUSP00000034756,ENSMUSP00000068374,ENSMUSP00000070993,ENSMUSP00000071720,ENSMUSP00000076577,ENSMUSP00000099907,ENSMUSP00000099952,ENSMUSP00000102009,ENSMUSP00000105438,ENSMUSP00000105709	Anxa2,Calm1,Camk2a,Camk2b,Camk2d,Camk2g,Dynll1,Map1b,Map2,Rtn4,Ywhae
GO:0031111	negative regulation of microtubule polymerization or depolymerization	4	40	0.00048	ENSMUSP00000068374,ENSMUSP00000071135,ENSMUSP00000076577,ENSMUSP00000099565	Capzb,Map1b,Map2,Tubb4a
GO:0060052	neurofilament cytoskeleton organization	3	10	0.00048	ENSMUSP00000022638,ENSMUSP00000022639,ENSMUSP00000041347	Ina,Nefl,Nefm
GO:0010769	regulation of cell morphogenesis involved in differentiation	7	299	0.00073	ENSMUSP00000022638,ENSMUSP00000022639,ENSMUSP00000068374,ENSMUSP00000076577,ENSMUSP00000077612,ENSMUSP00000099907,ENSMUSP00000105438	C1qbp,Camk2b,Map1b,Map2,Nefl,Nefm,Rtn4
GO:0009987	cellular process	43	12459	0.0010	ENSMUSP00000001513,ENSMUSP00000006697,ENSMUSP00000009157,ENSMUSP00000015800,ENSMUSP00000015877,ENSMUSP00000020775,ENSMUSP00000021559,ENSMUSP00000022638,ENSMUSP00000022639,ENSMUSP00000022894,ENSMUSP00000022925,ENSMUSP00000025961,ENSMUSP00000027103,ENSMUSP00000034300,ENSMUSP00000034756,ENSMUSP00000041347,ENSMUSP00000046340,ENSMUSP00000051033,ENSMUSP00000051223,ENSMUSP00000068374,ENSMUSP00000070993,…	Actb,Actc1,Anxa2,Atxn10,Banf1,C1qbp,Calm1,Camk2a,Camk2b,Camk2d,Camk2g,Capza2,Capzb,Dynll1,Dynll2,Eef1b2,Eef1d,Eif3h,Erh,Fastkd2,Grn,Hp,Hsbp1,Hspa8,Ina,Itih3,Map1b,Map2,Myl6,Nefl,Nefm,Prdx3,Rplp2,Rtn4,Tuba1a,Tuba1c,Tubb4a,Tubb6,Ube3b,Ybx1,Ywhae,Ywhag,Ywhaz
GO:0007399	nervous system development	16	2181	0.0012	ENSMUSP00000022638,ENSMUSP00000022639,ENSMUSP00000041347,ENSMUSP00000046340,ENSMUSP00000051223,ENSMUSP00000068374,ENSMUSP00000070993,ENSMUSP00000071720,ENSMUSP00000076577,ENSMUSP00000098066,ENSMUSP00000099565,ENSMUSP00000099907,ENSMUSP00000099952,ENSMUSP00000102009,ENSMUSP00000105438,ENSMUSP00000132450	Actb,Atxn10,Camk2a,Camk2b,Camk2d,Camk2g,Capzb,Grn,Ina,Map1b,Map2,Nefl,Nefm,Rtn4,Ywhae,Ywhag
GO:0010970	transport along microtubule	5	126	0.0012	ENSMUSP00000009157,ENSMUSP00000020775,ENSMUSP00000022638,ENSMUSP00000022639,ENSMUSP00000068374	Dynll1,Dynll2,Map1b,Nefl,Nefm
GO:0022604	regulation of cell morphogenesis	8	478	0.0012	ENSMUSP00000022638,ENSMUSP00000022639,ENSMUSP00000068374,ENSMUSP00000076577,ENSMUSP00000077612,ENSMUSP00000099565,ENSMUSP00000099907,ENSMUSP00000105438	C1qbp,Camk2b,Capzb,Map1b,Map2,Nefl,Nefm,Rtn4
GO:0031175	neuron projection development	9	637	0.0012	ENSMUSP00000022638,ENSMUSP00000022639,ENSMUSP00000068374,ENSMUSP00000076577,ENSMUSP00000098066,ENSMUSP00000099565,ENSMUSP00000099907,ENSMUSP00000099952,ENSMUSP00000132450	Actb,Atxn10,Camk2a,Capzb,Map1b,Map2,Nefl,Nefm,Rtn4
GO:0032535	regulation of cellular component size	7	351	0.0012	ENSMUSP00000015877,ENSMUSP00000022638,ENSMUSP00000022639,ENSMUSP00000068374,ENSMUSP00000076577,ENSMUSP00000099565,ENSMUSP00000099907	Capza2,Capzb,Map1b,Map2,Nefl,Nefm,Rtn4
GO:0044772	mitotic cell cycle phase transition	5	123	0.0012	ENSMUSP00000071720,ENSMUSP00000099952,ENSMUSP00000102009,ENSMUSP00000105438,ENSMUSP00000105709	Calm1,Camk2a,Camk2b,Camk2d,Camk2g
GO:0051494	negative regulation of cytoskeleton organization	5	130	0.0012	ENSMUSP00000015877,ENSMUSP00000068374,ENSMUSP00000071135,ENSMUSP00000076577,ENSMUSP00000099565	Capza2,Capzb,Map1b,Map2,Tubb4a
GO:0120036	plasma membrane bounded cell projection organization	11	982	0.0012	ENSMUSP00000009157,ENSMUSP00000020775,ENSMUSP00000022638,ENSMUSP00000022639,ENSMUSP00000068374,ENSMUSP00000076577,ENSMUSP00000098066,ENSMUSP00000099565,ENSMUSP00000099907,ENSMUSP00000099952,ENSMUSP00000132450	Actb,Atxn10,Camk2a,Capzb,Dynll1,Dynll2,Map1b,Map2,Nefl,Nefm,Rtn4
GO:1901880	negative regulation of protein depolymerization	4	63	0.0012	ENSMUSP00000015877,ENSMUSP00000068374,ENSMUSP00000076577,ENSMUSP00000099565	Capza2,Capzb,Map1b,Map2
GO:0000082	G1/S transition of mitotic cell cycle	4	72	0.0015	ENSMUSP00000071720,ENSMUSP00000099952,ENSMUSP00000102009,ENSMUSP00000105438	Camk2a,Camk2b,Camk2d,Camk2g
GO:0030154	cell differentiation	20	3462	0.0015	ENSMUSP00000022638,ENSMUSP00000022639,ENSMUSP00000025961,ENSMUSP00000034300,ENSMUSP00000034756,ENSMUSP00000041347,ENSMUSP00000046340,ENSMUSP00000051223,ENSMUSP00000068374,ENSMUSP00000070993,ENSMUSP00000071720,ENSMUSP00000076577,ENSMUSP00000087736,ENSMUSP00000098066,ENSMUSP00000099565,ENSMUSP00000099907,ENSMUSP00000099952,ENSMUSP00000102009,ENSMUSP00000105438,ENSMUSP00000132450	Actb,Actc1,Anxa2,Atxn10,Camk2a,Camk2b,Camk2d,Camk2g,Capzb,Grn,Hsbp1,Ina,Map1b,Map2,Nefl,Nefm,Prdx3,Rtn4,Ywhae,Ywhag
GO:0045105	intermediate filament polymerization or depolymerization	2	2	0.0015	ENSMUSP00000022638,ENSMUSP00000022639	Nefl,Nefm
GO:0048699	generation of neurons	13	1538	0.0015	ENSMUSP00000022638,ENSMUSP00000022639,ENSMUSP00000046340,ENSMUSP00000051223,ENSMUSP00000068374,ENSMUSP00000070993,ENSMUSP00000076577,ENSMUSP00000098066,ENSMUSP00000099565,ENSMUSP00000099907,ENSMUSP00000099952,ENSMUSP00000105438,ENSMUSP00000132450	Actb,Atxn10,Camk2a,Camk2b,Capzb,Grn,Map1b,Map2,Nefl,Nefm,Rtn4,Ywhae,Ywhag
GO:0120035	regulation of plasma membrane bounded cell projection organization	9	712	0.0015	ENSMUSP00000009157,ENSMUSP00000022638,ENSMUSP00000022639,ENSMUSP00000046340,ENSMUSP00000068374,ENSMUSP00000076577,ENSMUSP00000099565,ENSMUSP00000099907,ENSMUSP00000105438	Camk2b,Capzb,Dynll1,Grn,Map1b,Map2,Nefl,Nefm,Rtn4
GO:0006414	translational elongation	3	27	0.0018	ENSMUSP00000081474,ENSMUSP00000087110,ENSMUSP00000116492	Eef1b2,Eef1d,Rplp2
GO:0010770	positive regulation of cell morphogenesis involved in differentiation	5	167	0.0018	ENSMUSP00000022639,ENSMUSP00000068374,ENSMUSP00000077612,ENSMUSP00000099907,ENSMUSP00000105438	C1qbp,Camk2b,Map1b,Nefl,Rtn4
GO:0018107	peptidyl-threonine phosphorylation	4	84	0.0018	ENSMUSP00000071720,ENSMUSP00000099952,ENSMUSP00000102009,ENSMUSP00000105438	Camk2a,Camk2b,Camk2d,Camk2g
GO:0033693	neurofilament bundle assembly	2	3	0.0019	ENSMUSP00000022638,ENSMUSP00000022639	Nefl,Nefm
GO:0050770	regulation of axonogenesis	5	178	0.0021	ENSMUSP00000022638,ENSMUSP00000022639,ENSMUSP00000068374,ENSMUSP00000076577,ENSMUSP00000099907	Map1b,Map2,Nefl,Nefm,Rtn4
GO:0007275	multicellular organism development	23	4603	0.0022	ENSMUSP00000022638,ENSMUSP00000022639,ENSMUSP00000025961,ENSMUSP00000034300,ENSMUSP00000034756,ENSMUSP00000041347,ENSMUSP00000046340,ENSMUSP00000051223,ENSMUSP00000068374,ENSMUSP00000070993,ENSMUSP00000071720,ENSMUSP00000074436,ENSMUSP00000076577,ENSMUSP00000078589,ENSMUSP00000087736,ENSMUSP00000098066,ENSMUSP00000099565,ENSMUSP00000099907,ENSMUSP00000099952,ENSMUSP00000102009,ENSMUSP00000105438,…	Actb,Actc1,Anxa2,Atxn10,Camk2a,Camk2b,Camk2d,Camk2g,Capzb,Grn,Hp,Hsbp1,Ina,Map1b,Map2,Myl6,Nefl,Nefm,Prdx3,Rtn4,Ybx1,Ywhae,Ywhag
GO:0006928	movement of cell or subcellular component	11	1223	0.0025	ENSMUSP00000009157,ENSMUSP00000020775,ENSMUSP00000022638,ENSMUSP00000022639,ENSMUSP00000068374,ENSMUSP00000070993,ENSMUSP00000087736,ENSMUSP00000098066,ENSMUSP00000099907,ENSMUSP00000102009,ENSMUSP00000128803	Actb,Actc1,Camk2d,Dynll1,Dynll2,Map1b,Myl6,Nefl,Nefm,Rtn4,Ywhae
GO:1903076	regulation of protein localization to plasma membrane	4	98	0.0027	ENSMUSP00000071720,ENSMUSP00000099952,ENSMUSP00000102009,ENSMUSP00000105438	Camk2a,Camk2b,Camk2d,Camk2g
GO:0022607	cellular component assembly	14	2015	0.0030	ENSMUSP00000009157,ENSMUSP00000020775,ENSMUSP00000022638,ENSMUSP00000022639,ENSMUSP00000022894,ENSMUSP00000027103,ENSMUSP00000034756,ENSMUSP00000071720,ENSMUSP00000077612,ENSMUSP00000087736,ENSMUSP00000099565,ENSMUSP00000099907,ENSMUSP00000102009,ENSMUSP00000132450	Actc1,Anxa2,Atxn10,C1qbp,Camk2d,Camk2g,Capzb,Dynll1,Dynll2,Fastkd2,Nefl,Nefm,Rtn4,Ywhaz
GO:0046777	protein autophosphorylation	5	208	0.0030	ENSMUSP00000015800,ENSMUSP00000071720,ENSMUSP00000099952,ENSMUSP00000102009,ENSMUSP00000105438	Camk2a,Camk2b,Camk2d,Camk2g,Hspa8
GO:0048519	negative regulation of biological process	23	4771	0.0030	ENSMUSP00000006697,ENSMUSP00000009157,ENSMUSP00000015800,ENSMUSP00000015877,ENSMUSP00000022639,ENSMUSP00000025961,ENSMUSP00000034300,ENSMUSP00000034756,ENSMUSP00000068374,ENSMUSP00000070993,ENSMUSP00000071135,ENSMUSP00000074436,ENSMUSP00000076577,ENSMUSP00000077612,ENSMUSP00000078589,ENSMUSP00000087736,ENSMUSP00000098066,ENSMUSP00000099565,ENSMUSP00000099907,ENSMUSP00000102009,ENSMUSP00000105438,…	Actb,Actc1,Anxa2,Banf1,C1qbp,Calm1,Camk2b,Camk2d,Capza2,Capzb,Dynll1,Hp,Hsbp1,Hspa8,Itih3,Map1b,Map2,Nefl,Prdx3,Rtn4,Tubb4a,Ybx1,Ywhae
GO:0048731	system development	21	4072	0.0030	ENSMUSP00000022638,ENSMUSP00000022639,ENSMUSP00000025961,ENSMUSP00000034756,ENSMUSP00000041347,ENSMUSP00000046340,ENSMUSP00000051223,ENSMUSP00000068374,ENSMUSP00000070993,ENSMUSP00000071720,ENSMUSP00000074436,ENSMUSP00000076577,ENSMUSP00000087736,ENSMUSP00000098066,ENSMUSP00000099565,ENSMUSP00000099907,ENSMUSP00000099952,ENSMUSP00000102009,ENSMUSP00000105438,ENSMUSP00000128803,ENSMUSP00000132450	Actb,Actc1,Anxa2,Atxn10,Camk2a,Camk2b,Camk2d,Camk2g,Capzb,Grn,Hp,Ina,Map1b,Map2,Myl6,Nefl,Nefm,Prdx3,Rtn4,Ywhae,Ywhag
GO:0061564	axon development	6	337	0.0030	ENSMUSP00000022638,ENSMUSP00000022639,ENSMUSP00000068374,ENSMUSP00000076577,ENSMUSP00000098066,ENSMUSP00000099907	Actb,Map1b,Map2,Nefl,Nefm,Rtn4
GO:0065008	regulation of biological quality	19	3420	0.0030	ENSMUSP00000009157,ENSMUSP00000015800,ENSMUSP00000015877,ENSMUSP00000022638,ENSMUSP00000022639,ENSMUSP00000022894,ENSMUSP00000025961,ENSMUSP00000034756,ENSMUSP00000051223,ENSMUSP00000068374,ENSMUSP00000070993,ENSMUSP00000076577,ENSMUSP00000078589,ENSMUSP00000099565,ENSMUSP00000099907,ENSMUSP00000099952,ENSMUSP00000102009,ENSMUSP00000105438,ENSMUSP00000105709	Anxa2,Calm1,Camk2a,Camk2b,Camk2d,Capza2,Capzb,Dynll1,Hspa8,Map1b,Map2,Nefl,Nefm,Prdx3,Rtn4,Ybx1,Ywhae,Ywhag,Ywhaz
GO:1901897	regulation of relaxation of cardiac muscle	2	5	0.0030	ENSMUSP00000071720,ENSMUSP00000102009	Camk2d,Camk2g
GO:1903827	regulation of cellular protein localization	7	484	0.0030	ENSMUSP00000070993,ENSMUSP00000071720,ENSMUSP00000076577,ENSMUSP00000099907,ENSMUSP00000099952,ENSMUSP00000102009,ENSMUSP00000105438	Camk2a,Camk2b,Camk2d,Camk2g,Map2,Rtn4,Ywhae
GO:2000582	positive regulation of ATP-dependent microtubule motor activity, plus-end-directed	2	5	0.0030	ENSMUSP00000009157,ENSMUSP00000020775	Dynll1,Dynll2
GO:0031133	regulation of axon diameter	2	6	0.0032	ENSMUSP00000022638,ENSMUSP00000022639	Nefl,Nefm
GO:0044092	negative regulation of molecular function	10	1078	0.0032	ENSMUSP00000006697,ENSMUSP00000009157,ENSMUSP00000025961,ENSMUSP00000031779,ENSMUSP00000034756,ENSMUSP00000070993,ENSMUSP00000074436,ENSMUSP00000098066,ENSMUSP00000102009,ENSMUSP00000105709	Actb,Anxa2,Calm1,Calu,Camk2d,Dynll1,Hp,Itih3,Prdx3,Ywhae
GO:0051128	regulation of cellular component organization	15	2337	0.0032	ENSMUSP00000009157,ENSMUSP00000015800,ENSMUSP00000015877,ENSMUSP00000022638,ENSMUSP00000022639,ENSMUSP00000033430,ENSMUSP00000034756,ENSMUSP00000046340,ENSMUSP00000068374,ENSMUSP00000071135,ENSMUSP00000076577,ENSMUSP00000077612,ENSMUSP00000099565,ENSMUSP00000099907,ENSMUSP00000105438	Anxa2,C1qbp,Camk2b,Capza2,Capzb,Dynll1,Grn,Hspa8,Map1b,Map2,Nefl,Nefm,Rab33a,Rtn4,Tubb4a
GO:0051641	cellular localization	13	1792	0.0032	ENSMUSP00000009157,ENSMUSP00000015800,ENSMUSP00000020775,ENSMUSP00000022638,ENSMUSP00000022639,ENSMUSP00000022894,ENSMUSP00000034756,ENSMUSP00000046340,ENSMUSP00000051223,ENSMUSP00000068374,ENSMUSP00000070993,ENSMUSP00000078589,ENSMUSP00000099952	Anxa2,Camk2a,Dynll1,Dynll2,Grn,Hspa8,Map1b,Nefl,Nefm,Ybx1,Ywhae,Ywhag,Ywhaz
GO:0048468	cell development	12	1579	0.0037	ENSMUSP00000022638,ENSMUSP00000022639,ENSMUSP00000034756,ENSMUSP00000068374,ENSMUSP00000076577,ENSMUSP00000087736,ENSMUSP00000098066,ENSMUSP00000099565,ENSMUSP00000099907,ENSMUSP00000099952,ENSMUSP00000102009,ENSMUSP00000132450	Actb,Actc1,Anxa2,Atxn10,Camk2a,Camk2d,Capzb,Map1b,Map2,Nefl,Nefm,Rtn4
GO:0045664	regulation of neuron differentiation	8	714	0.0041	ENSMUSP00000022638,ENSMUSP00000022639,ENSMUSP00000046340,ENSMUSP00000051223,ENSMUSP00000068374,ENSMUSP00000076577,ENSMUSP00000099907,ENSMUSP00000105438	Camk2b,Grn,Map1b,Map2,Nefl,Nefm,Rtn4,Ywhag
GO:0010665	regulation of cardiac muscle cell apoptotic process	3	48	0.0043	ENSMUSP00000015800,ENSMUSP00000099952,ENSMUSP00000102009	Camk2a,Camk2d,Hspa8
GO:0070252	actin-mediated cell contraction	3	49	0.0045	ENSMUSP00000087736,ENSMUSP00000102009,ENSMUSP00000128803	Actc1,Camk2d,Myl6
GO:0010975	regulation of neuron projection development	7	547	0.0046	ENSMUSP00000022638,ENSMUSP00000022639,ENSMUSP00000046340,ENSMUSP00000068374,ENSMUSP00000076577,ENSMUSP00000099907,ENSMUSP00000105438	Camk2b,Grn,Map1b,Map2,Nefl,Nefm,Rtn4
GO:0010941	regulation of cell death	12	1640	0.0047	ENSMUSP00000015800,ENSMUSP00000022639,ENSMUSP00000022894,ENSMUSP00000025961,ENSMUSP00000074436,ENSMUSP00000077612,ENSMUSP00000078589,ENSMUSP00000087110,ENSMUSP00000087736,ENSMUSP00000099952,ENSMUSP00000102009,ENSMUSP00000105438	Actc1,C1qbp,Camk2a,Camk2b,Camk2d,Eef1d,Hp,Hspa8,Nefl,Prdx3,Ybx1,Ywhaz
GO:0031113	regulation of microtubule polymerization	3	51	0.0047	ENSMUSP00000068374,ENSMUSP00000071135,ENSMUSP00000099565	Capzb,Map1b,Tubb4a
GO:0048523	negative regulation of cellular process	21	4336	0.0048	ENSMUSP00000006697,ENSMUSP00000009157,ENSMUSP00000015800,ENSMUSP00000015877,ENSMUSP00000022639,ENSMUSP00000025961,ENSMUSP00000034300,ENSMUSP00000034756,ENSMUSP00000068374,ENSMUSP00000070993,ENSMUSP00000071135,ENSMUSP00000074436,ENSMUSP00000076577,ENSMUSP00000077612,ENSMUSP00000078589,ENSMUSP00000087736,ENSMUSP00000098066,ENSMUSP00000099565,ENSMUSP00000099907,ENSMUSP00000105438,ENSMUSP00000105709	Actb,Actc1,Anxa2,C1qbp,Calm1,Camk2b,Capza2,Capzb,Dynll1,Hp,Hsbp1,Hspa8,Itih3,Map1b,Map2,Nefl,Prdx3,Rtn4,Tubb4a,Ybx1,Ywhae
GO:0033275	actin-myosin filament sliding	2	9	0.0050	ENSMUSP00000087736,ENSMUSP00000128803	Actc1,Myl6
GO:0032989	cellular component morphogenesis	8	752	0.0052	ENSMUSP00000022639,ENSMUSP00000068374,ENSMUSP00000076577,ENSMUSP00000087736,ENSMUSP00000098066,ENSMUSP00000099565,ENSMUSP00000099952,ENSMUSP00000105438	Actb,Actc1,Camk2a,Camk2b,Capzb,Map1b,Map2,Nefl
GO:0032272	negative regulation of protein polymerization	3	56	0.0056	ENSMUSP00000015877,ENSMUSP00000071135,ENSMUSP00000099565	Capza2,Capzb,Tubb4a
GO:0060284	regulation of cell development	9	992	0.0063	ENSMUSP00000022638,ENSMUSP00000022639,ENSMUSP00000046340,ENSMUSP00000051223,ENSMUSP00000068374,ENSMUSP00000076577,ENSMUSP00000077612,ENSMUSP00000099907,ENSMUSP00000105438	C1qbp,Camk2b,Grn,Map1b,Map2,Nefl,Nefm,Rtn4,Ywhag
GO:0031346	positive regulation of cell projection organization	6	435	0.0076	ENSMUSP00000009157,ENSMUSP00000022639,ENSMUSP00000046340,ENSMUSP00000068374,ENSMUSP00000099907,ENSMUSP00000105438	Camk2b,Dynll1,Grn,Map1b,Nefl,Rtn4
GO:0032413	negative regulation of ion transmembrane transporter activity	3	64	0.0077	ENSMUSP00000070993,ENSMUSP00000102009,ENSMUSP00000105709	Calm1,Camk2d,Ywhae
GO:0046907	intracellular transport	9	1032	0.0077	ENSMUSP00000009157,ENSMUSP00000015800,ENSMUSP00000020775,ENSMUSP00000022638,ENSMUSP00000022639,ENSMUSP00000022894,ENSMUSP00000051223,ENSMUSP00000068374,ENSMUSP00000070993	Dynll1,Dynll2,Hspa8,Map1b,Nefl,Nefm,Ywhae,Ywhag,Ywhaz
GO:0048858	cell projection morphogenesis	6	439	0.0077	ENSMUSP00000022639,ENSMUSP00000068374,ENSMUSP00000076577,ENSMUSP00000098066,ENSMUSP00000099952,ENSMUSP00000105438	Actb,Camk2a,Camk2b,Map1b,Map2,Nefl
GO:0051649	establishment of localization in cell	10	1260	0.0077	ENSMUSP00000009157,ENSMUSP00000015800,ENSMUSP00000020775,ENSMUSP00000022638,ENSMUSP00000022639,ENSMUSP00000022894,ENSMUSP00000046340,ENSMUSP00000051223,ENSMUSP00000068374,ENSMUSP00000070993	Dynll1,Dynll2,Grn,Hspa8,Map1b,Nefl,Nefm,Ywhae,Ywhag,Ywhaz
GO:0031115	negative regulation of microtubule polymerization	2	13	0.0080	ENSMUSP00000071135,ENSMUSP00000099565	Capzb,Tubb4a
GO:0065007	biological regulation	35	10168	0.0085	ENSMUSP00000006697,ENSMUSP00000009157,ENSMUSP00000015800,ENSMUSP00000015877,ENSMUSP00000020775,ENSMUSP00000021559,ENSMUSP00000022638,ENSMUSP00000022639,ENSMUSP00000022894,ENSMUSP00000025961,ENSMUSP00000027103,ENSMUSP00000031779,ENSMUSP00000033430,ENSMUSP00000034300,ENSMUSP00000034756,ENSMUSP00000046340,ENSMUSP00000051223,ENSMUSP00000068374,ENSMUSP00000070993,ENSMUSP00000071135,ENSMUSP00000071720,…	Actb,Actc1,Anxa2,Banf1,C1qbp,Calm1,Calu,Camk2a,Camk2b,Camk2d,Camk2g,Capza2,Capzb,Dynll1,Dynll2,Eef1d,Erh,Fastkd2,Grn,Hp,Hsbp1,Hspa8,Itih3,Map1b,Map2,Nefl,Nefm,Prdx3,Rab33a,Rtn4,Tubb4a,Ybx1,Ywhae,Ywhag,Ywhaz
GO:0047497	mitochondrion transport along microtubule	2	14	0.0089	ENSMUSP00000022639,ENSMUSP00000068374	Map1b,Nefl
GO:0051016	barbed-end actin filament capping	2	14	0.0089	ENSMUSP00000015877,ENSMUSP00000099565	Capza2,Capzb
GO:0000902	cell morphogenesis	7	652	0.0095	ENSMUSP00000022639,ENSMUSP00000068374,ENSMUSP00000076577,ENSMUSP00000098066,ENSMUSP00000099565,ENSMUSP00000099952,ENSMUSP00000105438	Actb,Camk2a,Camk2b,Capzb,Map1b,Map2,Nefl
GO:0006605	protein targeting	4	173	0.0097	ENSMUSP00000015800,ENSMUSP00000022894,ENSMUSP00000051223,ENSMUSP00000070993	Hspa8,Ywhae,Ywhag,Ywhaz
GO:0009636	response to toxic substance	6	471	0.0097	ENSMUSP00000022639,ENSMUSP00000025961,ENSMUSP00000074436,ENSMUSP00000087736,ENSMUSP00000098066,ENSMUSP00000116492	Actb,Actc1,Eef1b2,Hp,Nefl,Prdx3
GO:0006936	muscle contraction	4	178	0.0103	ENSMUSP00000034300,ENSMUSP00000087736,ENSMUSP00000102009,ENSMUSP00000128803	Actc1,Camk2d,Hsbp1,Myl6
GO:0051129	negative regulation of cellular component organization	7	669	0.0104	ENSMUSP00000015800,ENSMUSP00000015877,ENSMUSP00000068374,ENSMUSP00000071135,ENSMUSP00000076577,ENSMUSP00000099565,ENSMUSP00000099907	Capza2,Capzb,Hspa8,Map1b,Map2,Rtn4,Tubb4a
GO:0046677	response to antibiotic	5	317	0.0105	ENSMUSP00000022639,ENSMUSP00000025961,ENSMUSP00000074436,ENSMUSP00000087736,ENSMUSP00000116492	Actc1,Eef1b2,Hp,Nefl,Prdx3
GO:0018105	peptidyl-serine phosphorylation	4	183	0.0110	ENSMUSP00000071720,ENSMUSP00000099952,ENSMUSP00000102009,ENSMUSP00000105438	Camk2a,Camk2b,Camk2d,Camk2g
GO:0070131	positive regulation of mitochondrial translation	2	17	0.0110	ENSMUSP00000027103,ENSMUSP00000077612	C1qbp,Fastkd2
GO:0033043	regulation of organelle organization	9	1127	0.0114	ENSMUSP00000009157,ENSMUSP00000015877,ENSMUSP00000033430,ENSMUSP00000034756,ENSMUSP00000068374,ENSMUSP00000071135,ENSMUSP00000076577,ENSMUSP00000099565,ENSMUSP00000105438	Anxa2,Camk2b,Capza2,Capzb,Dynll1,Map1b,Map2,Rab33a,Tubb4a
GO:0050794	regulation of cellular process	32	9045	0.0114	ENSMUSP00000006697,ENSMUSP00000009157,ENSMUSP00000015800,ENSMUSP00000015877,ENSMUSP00000021559,ENSMUSP00000022638,ENSMUSP00000022639,ENSMUSP00000022894,ENSMUSP00000025961,ENSMUSP00000027103,ENSMUSP00000033430,ENSMUSP00000034300,ENSMUSP00000034756,ENSMUSP00000046340,ENSMUSP00000051223,ENSMUSP00000068374,ENSMUSP00000070993,ENSMUSP00000071135,ENSMUSP00000071720,ENSMUSP00000074436,ENSMUSP00000076577,…	Actb,Actc1,Anxa2,C1qbp,Calm1,Camk2a,Camk2b,Camk2d,Camk2g,Capza2,Capzb,Dynll1,Eef1d,Erh,Fastkd2,Grn,Hp,Hsbp1,Hspa8,Itih3,Map1b,Map2,Nefl,Nefm,Prdx3,Rab33a,Rtn4,Tubb4a,Ybx1,Ywhae,Ywhag,Ywhaz
GO:1904063	negative regulation of cation transmembrane transport	3	80	0.0114	ENSMUSP00000070993,ENSMUSP00000102009,ENSMUSP00000105709	Calm1,Camk2d,Ywhae
GO:0010666	positive regulation of cardiac muscle cell apoptotic process	2	18	0.0116	ENSMUSP00000099952,ENSMUSP00000102009	Camk2a,Camk2d
GO:0032271	regulation of protein polymerization	4	189	0.0116	ENSMUSP00000015877,ENSMUSP00000068374,ENSMUSP00000071135,ENSMUSP00000099565	Capza2,Capzb,Map1b,Tubb4a
GO:0010976	positive regulation of neuron projection development	5	333	0.0118	ENSMUSP00000022639,ENSMUSP00000046340,ENSMUSP00000068374,ENSMUSP00000099907,ENSMUSP00000105438	Camk2b,Grn,Map1b,Nefl,Rtn4
GO:0032501	multicellular organismal process	24	5888	0.0125	ENSMUSP00000022638,ENSMUSP00000022639,ENSMUSP00000022894,ENSMUSP00000025961,ENSMUSP00000034300,ENSMUSP00000034756,ENSMUSP00000041347,ENSMUSP00000046340,ENSMUSP00000051223,ENSMUSP00000068374,ENSMUSP00000070993,ENSMUSP00000071720,ENSMUSP00000074436,ENSMUSP00000076577,ENSMUSP00000078589,ENSMUSP00000087736,ENSMUSP00000098066,ENSMUSP00000099565,ENSMUSP00000099907,ENSMUSP00000099952,ENSMUSP00000102009,…	Actb,Actc1,Anxa2,Atxn10,Camk2a,Camk2b,Camk2d,Camk2g,Capzb,Grn,Hp,Hsbp1,Ina,Map1b,Map2,Myl6,Nefl,Nefm,Prdx3,Rtn4,Ybx1,Ywhae,Ywhag,Ywhaz
GO:0050789	regulation of biological process	33	9594	0.0134	ENSMUSP00000006697,ENSMUSP00000009157,ENSMUSP00000015800,ENSMUSP00000015877,ENSMUSP00000021559,ENSMUSP00000022638,ENSMUSP00000022639,ENSMUSP00000022894,ENSMUSP00000025961,ENSMUSP00000027103,ENSMUSP00000033430,ENSMUSP00000034300,ENSMUSP00000034756,ENSMUSP00000046340,ENSMUSP00000051223,ENSMUSP00000068374,ENSMUSP00000070993,ENSMUSP00000071135,ENSMUSP00000071720,ENSMUSP00000074436,ENSMUSP00000076577,…	Actb,Actc1,Anxa2,Banf1,C1qbp,Calm1,Camk2a,Camk2b,Camk2d,Camk2g,Capza2,Capzb,Dynll1,Eef1d,Erh,Fastkd2,Grn,Hp,Hsbp1,Hspa8,Itih3,Map1b,Map2,Nefl,Nefm,Prdx3,Rab33a,Rtn4,Tubb4a,Ybx1,Ywhae,Ywhag,Ywhaz
GO:0032880	regulation of protein localization	8	947	0.0145	ENSMUSP00000009157,ENSMUSP00000070993,ENSMUSP00000071720,ENSMUSP00000076577,ENSMUSP00000099907,ENSMUSP00000099952,ENSMUSP00000102009,ENSMUSP00000105438	Camk2a,Camk2b,Camk2d,Camk2g,Dynll1,Map2,Rtn4,Ywhae
GO:0030516	regulation of axon extension	3	92	0.0149	ENSMUSP00000068374,ENSMUSP00000076577,ENSMUSP00000099907	Map1b,Map2,Rtn4
GO:0050772	positive regulation of axonogenesis	3	92	0.0149	ENSMUSP00000022639,ENSMUSP00000068374,ENSMUSP00000099907	Map1b,Nefl,Rtn4
GO:0051130	positive regulation of cellular component organization	9	1197	0.0154	ENSMUSP00000009157,ENSMUSP00000015800,ENSMUSP00000022639,ENSMUSP00000034756,ENSMUSP00000046340,ENSMUSP00000068374,ENSMUSP00000077612,ENSMUSP00000099907,ENSMUSP00000105438	Anxa2,C1qbp,Camk2b,Dynll1,Grn,Hspa8,Map1b,Nefl,Rtn4
GO:0043933	protein-containing complex subunit organization	10	1453	0.0156	ENSMUSP00000015800,ENSMUSP00000022638,ENSMUSP00000022639,ENSMUSP00000027103,ENSMUSP00000034756,ENSMUSP00000071720,ENSMUSP00000077612,ENSMUSP00000099907,ENSMUSP00000102009,ENSMUSP00000132450	Anxa2,Atxn10,C1qbp,Camk2d,Camk2g,Fastkd2,Hspa8,Nefl,Nefm,Rtn4
GO:0043086	negative regulation of catalytic activity	7	765	0.0178	ENSMUSP00000006697,ENSMUSP00000009157,ENSMUSP00000025961,ENSMUSP00000031779,ENSMUSP00000034756,ENSMUSP00000074436,ENSMUSP00000098066	Actb,Anxa2,Calu,Dynll1,Hp,Itih3,Prdx3
GO:0006816	calcium ion transport	4	228	0.0198	ENSMUSP00000071720,ENSMUSP00000099952,ENSMUSP00000102009,ENSMUSP00000105438	Camk2a,Camk2b,Camk2d,Camk2g
GO:0070925	organelle assembly	6	576	0.0202	ENSMUSP00000009157,ENSMUSP00000020775,ENSMUSP00000027103,ENSMUSP00000077612,ENSMUSP00000087736,ENSMUSP00000132450	Actc1,Atxn10,C1qbp,Dynll1,Dynll2,Fastkd2
GO:0006468	protein phosphorylation	7	793	0.0211	ENSMUSP00000015800,ENSMUSP00000027103,ENSMUSP00000070993,ENSMUSP00000071720,ENSMUSP00000099952,ENSMUSP00000102009,ENSMUSP00000105438	Camk2a,Camk2b,Camk2d,Camk2g,Fastkd2,Hspa8,Ywhae
GO:0007026	negative regulation of microtubule depolymerization	2	28	0.0213	ENSMUSP00000068374,ENSMUSP00000076577	Map1b,Map2
GO:1901020	negative regulation of calcium ion transmembrane transporter activity	2	29	0.0226	ENSMUSP00000070993,ENSMUSP00000105709	Calm1,Ywhae
GO:0016358	dendrite development	3	113	0.0230	ENSMUSP00000068374,ENSMUSP00000076577,ENSMUSP00000099952	Camk2a,Map1b,Map2
GO:0010720	positive regulation of cell development	6	603	0.0235	ENSMUSP00000022639,ENSMUSP00000046340,ENSMUSP00000068374,ENSMUSP00000077612,ENSMUSP00000099907,ENSMUSP00000105438	C1qbp,Camk2b,Grn,Map1b,Nefl,Rtn4
GO:0030517	negative regulation of axon extension	2	30	0.0235	ENSMUSP00000076577,ENSMUSP00000099907	Map2,Rtn4
GO:0051924	regulation of calcium ion transport	4	249	0.0246	ENSMUSP00000070993,ENSMUSP00000099952,ENSMUSP00000102009,ENSMUSP00000105709	Calm1,Camk2a,Camk2d,Ywhae
GO:0065009	regulation of molecular function	15	3081	0.0258	ENSMUSP00000006697,ENSMUSP00000009157,ENSMUSP00000015800,ENSMUSP00000020775,ENSMUSP00000025961,ENSMUSP00000031779,ENSMUSP00000034756,ENSMUSP00000046340,ENSMUSP00000070993,ENSMUSP00000074436,ENSMUSP00000098066,ENSMUSP00000099952,ENSMUSP00000102009,ENSMUSP00000105438,ENSMUSP00000105709	Actb,Anxa2,Calm1,Calu,Camk2a,Camk2b,Camk2d,Dynll1,Dynll2,Grn,Hp,Hspa8,Itih3,Prdx3,Ywhae
GO:0048812	neuron projection morphogenesis	5	429	0.0276	ENSMUSP00000022639,ENSMUSP00000068374,ENSMUSP00000076577,ENSMUSP00000098066,ENSMUSP00000099952	Actb,Camk2a,Map1b,Map2,Nefl
GO:0021987	cerebral cortex development	3	124	0.0278	ENSMUSP00000022639,ENSMUSP00000070993,ENSMUSP00000099907	Nefl,Rtn4,Ywhae
GO:0006518	peptide metabolic process	5	440	0.0296	ENSMUSP00000015800,ENSMUSP00000022925,ENSMUSP00000081474,ENSMUSP00000087110,ENSMUSP00000116492	Eef1b2,Eef1d,Eif3h,Hspa8,Rplp2
GO:0006810	transport	15	3187	0.0332	ENSMUSP00000009157,ENSMUSP00000015800,ENSMUSP00000020775,ENSMUSP00000022638,ENSMUSP00000022639,ENSMUSP00000022894,ENSMUSP00000034756,ENSMUSP00000046340,ENSMUSP00000051223,ENSMUSP00000068374,ENSMUSP00000070993,ENSMUSP00000071720,ENSMUSP00000099952,ENSMUSP00000102009,ENSMUSP00000105438	Anxa2,Camk2a,Camk2b,Camk2d,Camk2g,Dynll1,Dynll2,Grn,Hspa8,Map1b,Nefl,Nefm,Ywhae,Ywhag,Ywhaz
GO:0044088	regulation of vacuole organization	2	38	0.0332	ENSMUSP00000033430,ENSMUSP00000034756	Anxa2,Rab33a
GO:0055002	striated muscle cell development	3	135	0.0332	ENSMUSP00000087736,ENSMUSP00000099565,ENSMUSP00000102009	Actc1,Camk2d,Capzb
GO:0030029	actin filament-based process	5	466	0.0354	ENSMUSP00000087736,ENSMUSP00000098066,ENSMUSP00000099565,ENSMUSP00000102009,ENSMUSP00000128803	Actb,Actc1,Camk2d,Capzb,Myl6
GO:0032879	regulation of localization	13	2579	0.0354	ENSMUSP00000009157,ENSMUSP00000015800,ENSMUSP00000034756,ENSMUSP00000068374,ENSMUSP00000070993,ENSMUSP00000071720,ENSMUSP00000076577,ENSMUSP00000077612,ENSMUSP00000099907,ENSMUSP00000099952,ENSMUSP00000102009,ENSMUSP00000105438,ENSMUSP00000105709	Anxa2,C1qbp,Calm1,Camk2a,Camk2b,Camk2d,Camk2g,Dynll1,Hspa8,Map1b,Map2,Rtn4,Ywhae
GO:0034613	cellular protein localization	8	1162	0.0377	ENSMUSP00000009157,ENSMUSP00000015800,ENSMUSP00000022894,ENSMUSP00000034756,ENSMUSP00000051223,ENSMUSP00000070993,ENSMUSP00000078589,ENSMUSP00000099952	Anxa2,Camk2a,Dynll1,Hspa8,Ybx1,Ywhae,Ywhag,Ywhaz
GO:1901700	response to oxygen-containing compound	9	1429	0.0380	ENSMUSP00000022639,ENSMUSP00000025961,ENSMUSP00000046340,ENSMUSP00000051223,ENSMUSP00000074436,ENSMUSP00000087736,ENSMUSP00000098066,ENSMUSP00000099952,ENSMUSP00000116492	Actb,Actc1,Camk2a,Eef1b2,Grn,Hp,Nefl,Prdx3,Ywhag
GO:1903169	regulation of calcium ion transmembrane transport	3	146	0.0390	ENSMUSP00000070993,ENSMUSP00000102009,ENSMUSP00000105709	Calm1,Camk2d,Ywhae
GO:0042493	response to drug	7	926	0.0393	ENSMUSP00000022639,ENSMUSP00000022894,ENSMUSP00000025961,ENSMUSP00000074436,ENSMUSP00000087736,ENSMUSP00000098066,ENSMUSP00000116492	Actb,Actc1,Eef1b2,Hp,Nefl,Prdx3,Ywhaz
GO:0051179	localization	18	4315	0.0406	ENSMUSP00000009157,ENSMUSP00000015800,ENSMUSP00000020775,ENSMUSP00000022638,ENSMUSP00000022639,ENSMUSP00000022894,ENSMUSP00000034756,ENSMUSP00000046340,ENSMUSP00000051223,ENSMUSP00000068374,ENSMUSP00000070993,ENSMUSP00000071720,ENSMUSP00000078589,ENSMUSP00000098066,ENSMUSP00000099907,ENSMUSP00000099952,ENSMUSP00000102009,ENSMUSP00000105438	Actb,Anxa2,Camk2a,Camk2b,Camk2d,Camk2g,Dynll1,Dynll2,Grn,Hspa8,Map1b,Nefl,Nefm,Rtn4,Ybx1,Ywhae,Ywhag,Ywhaz
GO:0045595	regulation of cell differentiation	10	1751	0.0436	ENSMUSP00000022638,ENSMUSP00000022639,ENSMUSP00000046340,ENSMUSP00000051223,ENSMUSP00000068374,ENSMUSP00000076577,ENSMUSP00000077612,ENSMUSP00000078589,ENSMUSP00000099907,ENSMUSP00000105438	C1qbp,Camk2b,Grn,Map1b,Map2,Nefl,Nefm,Rtn4,Ybx1,Ywhag
GO:0042981	regulation of apoptotic process	9	1476	0.0444	ENSMUSP00000015800,ENSMUSP00000022639,ENSMUSP00000025961,ENSMUSP00000077612,ENSMUSP00000078589,ENSMUSP00000087736,ENSMUSP00000099952,ENSMUSP00000102009,ENSMUSP00000105438	Actc1,C1qbp,Camk2a,Camk2b,Camk2d,Hspa8,Nefl,Prdx3,Ybx1
GO:0006412	translation	4	313	0.0450	ENSMUSP00000022925,ENSMUSP00000081474,ENSMUSP00000087110,ENSMUSP00000116492	Eef1b2,Eef1d,Eif3h,Rplp2
GO:0050790	regulation of catalytic activity	11	2057	0.0450	ENSMUSP00000006697,ENSMUSP00000009157,ENSMUSP00000015800,ENSMUSP00000020775,ENSMUSP00000025961,ENSMUSP00000031779,ENSMUSP00000034756,ENSMUSP00000074436,ENSMUSP00000098066,ENSMUSP00000105438,ENSMUSP00000105709	Actb,Anxa2,Calm1,Calu,Camk2b,Dynll1,Dynll2,Hp,Hspa8,Itih3,Prdx3
GO:0043901	negative regulation of multi-organism process	3	163	0.0480	ENSMUSP00000034756,ENSMUSP00000077612,ENSMUSP00000126202	Anxa2,Banf1,C1qbp
GO:0009653	anatomical structure morphogenesis	11	2089	0.0484	ENSMUSP00000022639,ENSMUSP00000034300,ENSMUSP00000034756,ENSMUSP00000068374,ENSMUSP00000076577,ENSMUSP00000087736,ENSMUSP00000098066,ENSMUSP00000099565,ENSMUSP00000099907,ENSMUSP00000099952,ENSMUSP00000105438	Actb,Actc1,Anxa2,Camk2a,Camk2b,Capzb,Hsbp1,Map1b,Map2,Nefl,Rtn4
