# Supplementary material for: New Partners Identified by Mass Spectrometry Assay Reveal Functions of NCAM2 in Neural Cytoskeleton Organization
Source: Int J Mol Sci. 2021 Jul 9;22(14):7404. doi: 10.3390/ijms22147404 (PMC8304497; doi:10.3390/ijms22147404)
Supplement: Supplementary file 1 [file ijms-22-07404-s001.zip › Supplementary Table S4 GOs_molecularfunction.xlsx]

## Sheet: Supplementary Table S4 GOs_mole
#term ID	term description	observed gene count	background gene count	false discovery rate	matching proteins in your network (IDs)	matching proteins in your network (labels)
GO:0005488	binding	45	10884	2.88e-07	ENSMUSP00000001513,ENSMUSP00000009157,ENSMUSP00000015800,ENSMUSP00000015877,ENSMUSP00000020775,ENSMUSP00000021559,ENSMUSP00000022638,ENSMUSP00000022639,ENSMUSP00000022894,ENSMUSP00000022925,ENSMUSP00000025961,ENSMUSP00000027103,ENSMUSP00000031779,ENSMUSP00000033430,ENSMUSP00000034300,ENSMUSP00000034756,ENSMUSP00000041347,ENSMUSP00000046340,ENSMUSP00000051033,ENSMUSP00000051223,ENSMUSP00000052086,…	Actb,Actbl2,Actc1,Anxa2,Atxn10,Banf1,C1qbp,Calm1,Calu,Camk2a,Camk2b,Camk2d,Camk2g,Capza2,Capzb,Dynll1,Dynll2,Eef1b2,Eef1d,Eif3h,Erh,Fastkd2,Grn,Hp,Hpcal1,Hsbp1,Hspa8,Ina,Map1b,Map2,Myl6,Nefl,Nefm,Prdx3,Rab33a,Rcn2,Rtn4,Tuba1a,Tuba1c,Tubb4a,Tubb6,Ybx1,Ywhae,Ywhag,Ywhaz
GO:0005200	structural constituent of cytoskeleton	6	67	1.64e-06	ENSMUSP00000001513,ENSMUSP00000022639,ENSMUSP00000051033,ENSMUSP00000071135,ENSMUSP00000094778,ENSMUSP00000098066	Actb,Nefl,Tuba1a,Tuba1c,Tubb4a,Tubb6
GO:0005515	protein binding	33	6454	6.46e-06	ENSMUSP00000009157,ENSMUSP00000015800,ENSMUSP00000015877,ENSMUSP00000020775,ENSMUSP00000022638,ENSMUSP00000022639,ENSMUSP00000022894,ENSMUSP00000025961,ENSMUSP00000031779,ENSMUSP00000034300,ENSMUSP00000034756,ENSMUSP00000041347,ENSMUSP00000046340,ENSMUSP00000051223,ENSMUSP00000068374,ENSMUSP00000070993,ENSMUSP00000071720,ENSMUSP00000074436,ENSMUSP00000076577,ENSMUSP00000077612,ENSMUSP00000078589,…	Actb,Actc1,Anxa2,Atxn10,Banf1,C1qbp,Calm1,Calu,Camk2a,Camk2b,Camk2d,Camk2g,Capza2,Capzb,Dynll1,Dynll2,Eef1d,Grn,Hp,Hsbp1,Hspa8,Ina,Map1b,Map2,Nefl,Nefm,Prdx3,Rtn4,Tuba1a,Ybx1,Ywhae,Ywhag,Ywhaz
GO:0019899	enzyme binding	19	2175	6.54e-06	ENSMUSP00000009157,ENSMUSP00000015800,ENSMUSP00000022639,ENSMUSP00000022894,ENSMUSP00000025961,ENSMUSP00000031779,ENSMUSP00000034756,ENSMUSP00000051223,ENSMUSP00000070993,ENSMUSP00000076577,ENSMUSP00000077612,ENSMUSP00000078589,ENSMUSP00000098066,ENSMUSP00000099907,ENSMUSP00000102009,ENSMUSP00000105438,ENSMUSP00000105709,ENSMUSP00000126202,ENSMUSP00000132450	Actb,Anxa2,Atxn10,Banf1,C1qbp,Calm1,Calu,Camk2b,Camk2d,Dynll1,Hspa8,Map2,Nefl,Prdx3,Rtn4,Ybx1,Ywhae,Ywhag,Ywhaz
GO:0042802	identical protein binding	17	1798	1.03e-05	ENSMUSP00000009157,ENSMUSP00000020775,ENSMUSP00000022639,ENSMUSP00000022894,ENSMUSP00000025961,ENSMUSP00000034300,ENSMUSP00000034756,ENSMUSP00000051223,ENSMUSP00000070993,ENSMUSP00000071720,ENSMUSP00000074436,ENSMUSP00000098066,ENSMUSP00000099952,ENSMUSP00000102009,ENSMUSP00000105438,ENSMUSP00000126202,ENSMUSP00000132450	Actb,Anxa2,Atxn10,Banf1,Camk2a,Camk2b,Camk2d,Camk2g,Dynll1,Dynll2,Hp,Hsbp1,Nefl,Prdx3,Ywhae,Ywhag,Ywhaz
GO:0005198	structural molecule activity	10	546	1.43e-05	ENSMUSP00000001513,ENSMUSP00000022638,ENSMUSP00000022639,ENSMUSP00000041347,ENSMUSP00000051033,ENSMUSP00000071135,ENSMUSP00000081474,ENSMUSP00000094778,ENSMUSP00000098066,ENSMUSP00000128803	Actb,Ina,Myl6,Nefl,Nefm,Rplp2,Tuba1a,Tuba1c,Tubb4a,Tubb6
GO:0004683	calmodulin-dependent protein kinase activity	4	25	1.66e-05	ENSMUSP00000071720,ENSMUSP00000099952,ENSMUSP00000102009,ENSMUSP00000105438	Camk2a,Camk2b,Camk2d,Camk2g
GO:0008092	cytoskeletal protein binding	11	877	0.00010	ENSMUSP00000009157,ENSMUSP00000015877,ENSMUSP00000020775,ENSMUSP00000034756,ENSMUSP00000051223,ENSMUSP00000068374,ENSMUSP00000076577,ENSMUSP00000087736,ENSMUSP00000098066,ENSMUSP00000099565,ENSMUSP00000102009	Actb,Actc1,Anxa2,Camk2d,Capza2,Capzb,Dynll1,Dynll2,Map1b,Map2,Ywhag
GO:0017111	nucleoside-triphosphatase activity	10	714	0.00010	ENSMUSP00000001513,ENSMUSP00000009157,ENSMUSP00000015800,ENSMUSP00000020775,ENSMUSP00000033430,ENSMUSP00000051033,ENSMUSP00000071135,ENSMUSP00000087736,ENSMUSP00000094778,ENSMUSP00000128803	Actc1,Dynll1,Dynll2,Hspa8,Myl6,Rab33a,Tuba1a,Tuba1c,Tubb4a,Tubb6
GO:0050998	nitric-oxide synthase binding	3	21	0.00036	ENSMUSP00000098066,ENSMUSP00000102009,ENSMUSP00000105709	Actb,Calm1,Camk2d
GO:0005519	cytoskeletal regulatory protein binding	2	2	0.00047	ENSMUSP00000068374,ENSMUSP00000076577	Map1b,Map2
GO:0046983	protein dimerization activity	12	1343	0.00054	ENSMUSP00000009157,ENSMUSP00000020775,ENSMUSP00000022638,ENSMUSP00000022639,ENSMUSP00000041347,ENSMUSP00000070993,ENSMUSP00000071720,ENSMUSP00000074436,ENSMUSP00000099952,ENSMUSP00000102009,ENSMUSP00000105438,ENSMUSP00000126202	Banf1,Camk2a,Camk2b,Camk2d,Camk2g,Dynll1,Dynll2,Hp,Ina,Nefl,Nefm,Ywhae
GO:0019904	protein domain specific binding	9	775	0.00079	ENSMUSP00000009157,ENSMUSP00000015800,ENSMUSP00000022639,ENSMUSP00000022894,ENSMUSP00000051223,ENSMUSP00000070993,ENSMUSP00000094778,ENSMUSP00000105709,ENSMUSP00000126202	Banf1,Calm1,Dynll1,Hspa8,Nefl,Tuba1a,Ywhae,Ywhag,Ywhaz
GO:0005516	calmodulin binding	5	183	0.00085	ENSMUSP00000071720,ENSMUSP00000076577,ENSMUSP00000099952,ENSMUSP00000102009,ENSMUSP00000105438	Camk2a,Camk2b,Camk2d,Camk2g,Map2
GO:0035639	purine ribonucleoside triphosphate binding	13	1697	0.00098	ENSMUSP00000001513,ENSMUSP00000015800,ENSMUSP00000033430,ENSMUSP00000051033,ENSMUSP00000052086,ENSMUSP00000071135,ENSMUSP00000071720,ENSMUSP00000087736,ENSMUSP00000094778,ENSMUSP00000098066,ENSMUSP00000099952,ENSMUSP00000102009,ENSMUSP00000105438	Actb,Actbl2,Actc1,Camk2a,Camk2b,Camk2d,Camk2g,Hspa8,Rab33a,Tuba1a,Tuba1c,Tubb4a,Tubb6
GO:0000166	nucleotide binding	14	2006	0.0013	ENSMUSP00000001513,ENSMUSP00000015800,ENSMUSP00000021559,ENSMUSP00000033430,ENSMUSP00000051033,ENSMUSP00000052086,ENSMUSP00000071135,ENSMUSP00000071720,ENSMUSP00000087736,ENSMUSP00000094778,ENSMUSP00000098066,ENSMUSP00000099952,ENSMUSP00000102009,ENSMUSP00000105438	Actb,Actbl2,Actc1,Camk2a,Camk2b,Camk2d,Camk2g,Erh,Hspa8,Rab33a,Tuba1a,Tuba1c,Tubb4a,Tubb6
GO:0032555	purine ribonucleotide binding	13	1766	0.0013	ENSMUSP00000001513,ENSMUSP00000015800,ENSMUSP00000033430,ENSMUSP00000051033,ENSMUSP00000052086,ENSMUSP00000071135,ENSMUSP00000071720,ENSMUSP00000087736,ENSMUSP00000094778,ENSMUSP00000098066,ENSMUSP00000099952,ENSMUSP00000102009,ENSMUSP00000105438	Actb,Actbl2,Actc1,Camk2a,Camk2b,Camk2d,Camk2g,Hspa8,Rab33a,Tuba1a,Tuba1c,Tubb4a,Tubb6
GO:0043168	anion binding	16	2578	0.0013	ENSMUSP00000001513,ENSMUSP00000015800,ENSMUSP00000033430,ENSMUSP00000034756,ENSMUSP00000051033,ENSMUSP00000052086,ENSMUSP00000068374,ENSMUSP00000071135,ENSMUSP00000071720,ENSMUSP00000077612,ENSMUSP00000087736,ENSMUSP00000094778,ENSMUSP00000098066,ENSMUSP00000099952,ENSMUSP00000102009,ENSMUSP00000105438	Actb,Actbl2,Actc1,Anxa2,C1qbp,Camk2a,Camk2b,Camk2d,Camk2g,Hspa8,Map1b,Rab33a,Tuba1a,Tuba1c,Tubb4a,Tubb6
GO:0097367	carbohydrate derivative binding	14	2051	0.0013	ENSMUSP00000001513,ENSMUSP00000015800,ENSMUSP00000033430,ENSMUSP00000051033,ENSMUSP00000052086,ENSMUSP00000071135,ENSMUSP00000071720,ENSMUSP00000077612,ENSMUSP00000087736,ENSMUSP00000094778,ENSMUSP00000098066,ENSMUSP00000099952,ENSMUSP00000102009,ENSMUSP00000105438	Actb,Actbl2,Actc1,C1qbp,Camk2a,Camk2b,Camk2d,Camk2g,Hspa8,Rab33a,Tuba1a,Tuba1c,Tubb4a,Tubb6
GO:0036094	small molecule binding	15	2364	0.0014	ENSMUSP00000001513,ENSMUSP00000015800,ENSMUSP00000021559,ENSMUSP00000033430,ENSMUSP00000051033,ENSMUSP00000052086,ENSMUSP00000071135,ENSMUSP00000071720,ENSMUSP00000077612,ENSMUSP00000087736,ENSMUSP00000094778,ENSMUSP00000098066,ENSMUSP00000099952,ENSMUSP00000102009,ENSMUSP00000105438	Actb,Actbl2,Actc1,C1qbp,Camk2a,Camk2b,Camk2d,Camk2g,Erh,Hspa8,Rab33a,Tuba1a,Tuba1c,Tubb4a,Tubb6
GO:0044325	ion channel binding	4	125	0.0017	ENSMUSP00000022894,ENSMUSP00000070993,ENSMUSP00000102009,ENSMUSP00000105709	Calm1,Camk2d,Ywhae,Ywhaz
GO:0030235	nitric-oxide synthase regulator activity	2	8	0.0018	ENSMUSP00000009157,ENSMUSP00000105709	Calm1,Dynll1
GO:0003924	GTPase activity	5	255	0.0023	ENSMUSP00000001513,ENSMUSP00000033430,ENSMUSP00000051033,ENSMUSP00000071135,ENSMUSP00000094778	Rab33a,Tuba1a,Tuba1c,Tubb4a,Tubb6
GO:0005509	calcium ion binding	7	594	0.0028	ENSMUSP00000031779,ENSMUSP00000034756,ENSMUSP00000071135,ENSMUSP00000071756,ENSMUSP00000105709,ENSMUSP00000109915,ENSMUSP00000128803	Anxa2,Calm1,Calu,Hpcal1,Myl6,Rcn2,Tubb4a
GO:0097110	scaffold protein binding	3	70	0.0043	ENSMUSP00000009157,ENSMUSP00000020775,ENSMUSP00000070993	Dynll1,Dynll2,Ywhae
GO:0003746	translation elongation factor activity	2	15	0.0046	ENSMUSP00000087110,ENSMUSP00000116492	Eef1b2,Eef1d
GO:0019901	protein kinase binding	7	659	0.0047	ENSMUSP00000022894,ENSMUSP00000025961,ENSMUSP00000051223,ENSMUSP00000076577,ENSMUSP00000077612,ENSMUSP00000098066,ENSMUSP00000105438	Actb,C1qbp,Camk2b,Map2,Prdx3,Ywhag,Ywhaz
GO:0042803	protein homodimerization activity	8	868	0.0047	ENSMUSP00000009157,ENSMUSP00000020775,ENSMUSP00000071720,ENSMUSP00000074436,ENSMUSP00000099952,ENSMUSP00000102009,ENSMUSP00000105438,ENSMUSP00000126202	Banf1,Camk2a,Camk2b,Camk2d,Camk2g,Dynll1,Dynll2,Hp
GO:0008135	translation factor activity, RNA binding	3	77	0.0050	ENSMUSP00000022925,ENSMUSP00000087110,ENSMUSP00000116492	Eef1b2,Eef1d,Eif3h
GO:1901363	heterocyclic compound binding	21	4748	0.0056	ENSMUSP00000001513,ENSMUSP00000015800,ENSMUSP00000021559,ENSMUSP00000022925,ENSMUSP00000027103,ENSMUSP00000033430,ENSMUSP00000051033,ENSMUSP00000052086,ENSMUSP00000071135,ENSMUSP00000071720,ENSMUSP00000077612,ENSMUSP00000078589,ENSMUSP00000087110,ENSMUSP00000087736,ENSMUSP00000094778,ENSMUSP00000098066,ENSMUSP00000099952,ENSMUSP00000102009,ENSMUSP00000105438,ENSMUSP00000116492,ENSMUSP00000126202	Actb,Actbl2,Actc1,Banf1,C1qbp,Camk2a,Camk2b,Camk2d,Camk2g,Eef1b2,Eef1d,Eif3h,Erh,Fastkd2,Hspa8,Rab33a,Tuba1a,Tuba1c,Tubb4a,Tubb6,Ybx1
GO:0005525	GTP binding	5	338	0.0062	ENSMUSP00000001513,ENSMUSP00000033430,ENSMUSP00000051033,ENSMUSP00000071135,ENSMUSP00000094778	Rab33a,Tuba1a,Tuba1c,Tubb4a,Tubb6
GO:0099106	ion channel regulator activity	3	86	0.0062	ENSMUSP00000070993,ENSMUSP00000102009,ENSMUSP00000105709	Calm1,Camk2d,Ywhae
GO:0043274	phospholipase binding	2	20	0.0063	ENSMUSP00000022639,ENSMUSP00000105438	Camk2b,Nefl
GO:0097159	organic cyclic compound binding	21	4818	0.0063	ENSMUSP00000001513,ENSMUSP00000015800,ENSMUSP00000021559,ENSMUSP00000022925,ENSMUSP00000027103,ENSMUSP00000033430,ENSMUSP00000051033,ENSMUSP00000052086,ENSMUSP00000071135,ENSMUSP00000071720,ENSMUSP00000077612,ENSMUSP00000078589,ENSMUSP00000087110,ENSMUSP00000087736,ENSMUSP00000094778,ENSMUSP00000098066,ENSMUSP00000099952,ENSMUSP00000102009,ENSMUSP00000105438,ENSMUSP00000116492,ENSMUSP00000126202	Actb,Actbl2,Actc1,Banf1,C1qbp,Camk2a,Camk2b,Camk2d,Camk2g,Eef1b2,Eef1d,Eif3h,Erh,Fastkd2,Hspa8,Rab33a,Tuba1a,Tuba1c,Tubb4a,Tubb6,Ybx1
GO:0004857	enzyme inhibitor activity	5	368	0.0065	ENSMUSP00000006697,ENSMUSP00000009157,ENSMUSP00000025961,ENSMUSP00000031779,ENSMUSP00000034756	Anxa2,Calu,Dynll1,Itih3,Prdx3
GO:0045505	dynein intermediate chain binding	2	22	0.0065	ENSMUSP00000009157,ENSMUSP00000020775	Dynll1,Dynll2
GO:0051959	dynein light intermediate chain binding	2	23	0.0065	ENSMUSP00000009157,ENSMUSP00000020775	Dynll1,Dynll2
GO:0008022	protein C-terminus binding	4	224	0.0074	ENSMUSP00000009157,ENSMUSP00000022639,ENSMUSP00000025961,ENSMUSP00000126202	Banf1,Dynll1,Nefl,Prdx3
GO:0046982	protein heterodimerization activity	6	565	0.0074	ENSMUSP00000009157,ENSMUSP00000020775,ENSMUSP00000022638,ENSMUSP00000022639,ENSMUSP00000041347,ENSMUSP00000070993	Dynll1,Dynll2,Ina,Nefl,Nefm,Ywhae
GO:0003779	actin binding	5	397	0.0086	ENSMUSP00000015877,ENSMUSP00000051223,ENSMUSP00000068374,ENSMUSP00000076577,ENSMUSP00000099565	Capza2,Capzb,Map1b,Map2,Ywhag
GO:0003774	motor activity	3	114	0.0095	ENSMUSP00000009157,ENSMUSP00000020775,ENSMUSP00000128803	Dynll1,Dynll2,Myl6
GO:0005246	calcium channel regulator activity	2	32	0.0104	ENSMUSP00000070993,ENSMUSP00000105709	Calm1,Ywhae
GO:0008200	ion channel inhibitor activity	2	34	0.0114	ENSMUSP00000102009,ENSMUSP00000105709	Calm1,Camk2d
GO:0008134	transcription factor binding	6	644	0.0123	ENSMUSP00000015800,ENSMUSP00000022894,ENSMUSP00000077612,ENSMUSP00000078589,ENSMUSP00000087110,ENSMUSP00000098066	Actb,C1qbp,Eef1d,Hspa8,Ybx1,Ywhaz
GO:0043167	ion binding	21	5302	0.0139	ENSMUSP00000001513,ENSMUSP00000015800,ENSMUSP00000031779,ENSMUSP00000033430,ENSMUSP00000034756,ENSMUSP00000051033,ENSMUSP00000052086,ENSMUSP00000068374,ENSMUSP00000071135,ENSMUSP00000071720,ENSMUSP00000071756,ENSMUSP00000077612,ENSMUSP00000087736,ENSMUSP00000094778,ENSMUSP00000098066,ENSMUSP00000099952,ENSMUSP00000102009,ENSMUSP00000105438,ENSMUSP00000105709,ENSMUSP00000109915,ENSMUSP00000128803	Actb,Actbl2,Actc1,Anxa2,C1qbp,Calm1,Calu,Camk2a,Camk2b,Camk2d,Camk2g,Hpcal1,Hspa8,Map1b,Myl6,Rab33a,Rcn2,Tuba1a,Tuba1c,Tubb4a,Tubb6
GO:0031625	ubiquitin protein ligase binding	4	316	0.0206	ENSMUSP00000015800,ENSMUSP00000022894,ENSMUSP00000070993,ENSMUSP00000099907	Hspa8,Rtn4,Ywhae,Ywhaz
GO:0003723	RNA binding	7	986	0.0230	ENSMUSP00000015800,ENSMUSP00000022925,ENSMUSP00000027103,ENSMUSP00000077612,ENSMUSP00000078589,ENSMUSP00000087110,ENSMUSP00000116492	C1qbp,Eef1b2,Eef1d,Eif3h,Fastkd2,Hspa8,Ybx1
GO:0005080	protein kinase C binding	2	57	0.0264	ENSMUSP00000051223,ENSMUSP00000077612	C1qbp,Ywhag
GO:0098772	molecular function regulator	9	1573	0.0275	ENSMUSP00000006697,ENSMUSP00000009157,ENSMUSP00000025961,ENSMUSP00000031779,ENSMUSP00000034756,ENSMUSP00000046340,ENSMUSP00000070993,ENSMUSP00000102009,ENSMUSP00000105709	Anxa2,Calm1,Calu,Camk2d,Dynll1,Grn,Itih3,Prdx3,Ywhae
GO:0035254	glutamate receptor binding	2	61	0.0290	ENSMUSP00000099952,ENSMUSP00000105709	Calm1,Camk2a
GO:0004672	protein kinase activity	5	593	0.0354	ENSMUSP00000027103,ENSMUSP00000071720,ENSMUSP00000099952,ENSMUSP00000102009,ENSMUSP00000105438	Camk2a,Camk2b,Camk2d,Camk2g,Fastkd2
GO:0048306	calcium-dependent protein binding	2	71	0.0374	ENSMUSP00000034756,ENSMUSP00000105709	Anxa2,Calm1
GO:0005524	ATP binding	8	1389	0.0388	ENSMUSP00000015800,ENSMUSP00000052086,ENSMUSP00000071720,ENSMUSP00000087736,ENSMUSP00000098066,ENSMUSP00000099952,ENSMUSP00000102009,ENSMUSP00000105438	Actb,Actbl2,Actc1,Camk2a,Camk2b,Camk2d,Camk2g,Hspa8
GO:0016209	antioxidant activity	2	74	0.0393	ENSMUSP00000025961,ENSMUSP00000074436	Hp,Prdx3
GO:0030234	enzyme regulator activity	6	894	0.0467	ENSMUSP00000006697,ENSMUSP00000009157,ENSMUSP00000025961,ENSMUSP00000031779,ENSMUSP00000034756,ENSMUSP00000105709	Anxa2,Calm1,Calu,Dynll1,Itih3,Prdx3
