# Supplementary material for: New Partners Identified by Mass Spectrometry Assay Reveal Functions of NCAM2 in Neural Cytoskeleton Organization
Source: Int J Mol Sci. 2021 Jul 9;22(14):7404. doi: 10.3390/ijms22147404 (PMC8304497; doi:10.3390/ijms22147404)
Supplement: Supplementary file 1 [file ijms-22-07404-s001.zip › Supplementary Table S5 GOs_cellularcomponent.xlsx]

## Sheet: Supplementary Table S5 GOs_cell
#term ID	term description	observed gene count	background gene count	false discovery rate	matching proteins in your network (IDs)	matching proteins in your network (labels)
GO:0043209	myelin sheath	12	212	2.41e-11	ENSMUSP00000015800,ENSMUSP00000022638,ENSMUSP00000022639,ENSMUSP00000025961,ENSMUSP00000034756,ENSMUSP00000041347,ENSMUSP00000051223,ENSMUSP00000071135,ENSMUSP00000094778,ENSMUSP00000098066,ENSMUSP00000099907,ENSMUSP00000105709	Actb,Anxa2,Calm1,Hspa8,Ina,Nefl,Nefm,Prdx3,Rtn4,Tuba1a,Tubb4a,Ywhag
GO:0005856	cytoskeleton	22	1933	2.79e-09	ENSMUSP00000001513,ENSMUSP00000009157,ENSMUSP00000015800,ENSMUSP00000015877,ENSMUSP00000020775,ENSMUSP00000022638,ENSMUSP00000022639,ENSMUSP00000034300,ENSMUSP00000041347,ENSMUSP00000051033,ENSMUSP00000052086,ENSMUSP00000068374,ENSMUSP00000070993,ENSMUSP00000071135,ENSMUSP00000076577,ENSMUSP00000087736,ENSMUSP00000094778,ENSMUSP00000098066,ENSMUSP00000099565,ENSMUSP00000105438,ENSMUSP00000105709,…	Actb,Actbl2,Actc1,Calm1,Camk2b,Capza2,Capzb,Dynll1,Dynll2,Hsbp1,Hspa8,Ina,Map1b,Map2,Myl6,Nefl,Nefm,Tuba1a,Tuba1c,Tubb4a,Tubb6,Ywhae
GO:0043232	intracellular non-membrane-bounded organelle	30	3809	2.79e-09	ENSMUSP00000001513,ENSMUSP00000009157,ENSMUSP00000015800,ENSMUSP00000015877,ENSMUSP00000020775,ENSMUSP00000022638,ENSMUSP00000022639,ENSMUSP00000027103,ENSMUSP00000034300,ENSMUSP00000034756,ENSMUSP00000041347,ENSMUSP00000051033,ENSMUSP00000052086,ENSMUSP00000068374,ENSMUSP00000070993,ENSMUSP00000071135,ENSMUSP00000076577,ENSMUSP00000077612,ENSMUSP00000078589,ENSMUSP00000081474,ENSMUSP00000087110,…	Actb,Actbl2,Actc1,Anxa2,Banf1,C1qbp,Calm1,Camk2b,Capza2,Capzb,Dynll1,Dynll2,Eef1d,Fastkd2,Hsbp1,Hspa8,Ina,Map1b,Map2,Myl6,Nefl,Nefm,Rcn2,Rplp2,Tuba1a,Tuba1c,Tubb4a,Tubb6,Ybx1,Ywhae
GO:0044430	cytoskeletal part	20	1460	2.79e-09	ENSMUSP00000001513,ENSMUSP00000009157,ENSMUSP00000015800,ENSMUSP00000015877,ENSMUSP00000020775,ENSMUSP00000022638,ENSMUSP00000022639,ENSMUSP00000041347,ENSMUSP00000051033,ENSMUSP00000068374,ENSMUSP00000070993,ENSMUSP00000071135,ENSMUSP00000076577,ENSMUSP00000087736,ENSMUSP00000094778,ENSMUSP00000098066,ENSMUSP00000099565,ENSMUSP00000105438,ENSMUSP00000105709,ENSMUSP00000128803	Actb,Actc1,Calm1,Camk2b,Capza2,Capzb,Dynll1,Dynll2,Hspa8,Ina,Map1b,Map2,Myl6,Nefl,Nefm,Tuba1a,Tuba1c,Tubb4a,Tubb6,Ywhae
GO:0099513	polymeric cytoskeletal fiber	14	581	2.79e-09	ENSMUSP00000001513,ENSMUSP00000009157,ENSMUSP00000015800,ENSMUSP00000020775,ENSMUSP00000022638,ENSMUSP00000022639,ENSMUSP00000041347,ENSMUSP00000051033,ENSMUSP00000068374,ENSMUSP00000071135,ENSMUSP00000076577,ENSMUSP00000087736,ENSMUSP00000094778,ENSMUSP00000099565	Actc1,Capzb,Dynll1,Dynll2,Hspa8,Ina,Map1b,Map2,Nefl,Nefm,Tuba1a,Tuba1c,Tubb4a,Tubb6
GO:0014069	postsynaptic density	10	267	2.44e-08	ENSMUSP00000015800,ENSMUSP00000022638,ENSMUSP00000022894,ENSMUSP00000068374,ENSMUSP00000071720,ENSMUSP00000076577,ENSMUSP00000098066,ENSMUSP00000099907,ENSMUSP00000099952,ENSMUSP00000105438	Actb,Camk2a,Camk2b,Camk2g,Hspa8,Map1b,Map2,Nefm,Rtn4,Ywhaz
GO:0044444	cytoplasmic part	39	7673	2.44e-08	ENSMUSP00000009157,ENSMUSP00000015800,ENSMUSP00000015877,ENSMUSP00000021559,ENSMUSP00000022638,ENSMUSP00000022639,ENSMUSP00000022894,ENSMUSP00000022925,ENSMUSP00000025961,ENSMUSP00000027103,ENSMUSP00000031779,ENSMUSP00000034756,ENSMUSP00000041347,ENSMUSP00000046340,ENSMUSP00000051033,ENSMUSP00000051223,ENSMUSP00000068374,ENSMUSP00000070993,ENSMUSP00000071135,ENSMUSP00000071720,ENSMUSP00000074436,…	Actb,Actc1,Anxa2,Atxn10,Banf1,C1qbp,Calm1,Calu,Camk2a,Camk2b,Camk2d,Camk2g,Capza2,Capzb,Dynll1,Eef1b2,Eef1d,Eif3h,Erh,Fastkd2,Grn,Hp,Hspa8,Ina,Map1b,Map2,Nefl,Nefm,Prdx3,Rcn2,Rplp2,Rtn4,Tuba1a,Tuba1c,Tubb4a,Ybx1,Ywhae,Ywhag,Ywhaz
GO:0043005	neuron projection	18	1429	2.82e-08	ENSMUSP00000009157,ENSMUSP00000015800,ENSMUSP00000022638,ENSMUSP00000022639,ENSMUSP00000068374,ENSMUSP00000070993,ENSMUSP00000071135,ENSMUSP00000071720,ENSMUSP00000076577,ENSMUSP00000078589,ENSMUSP00000098066,ENSMUSP00000099565,ENSMUSP00000099907,ENSMUSP00000099952,ENSMUSP00000102009,ENSMUSP00000105438,ENSMUSP00000105709,ENSMUSP00000132450	Actb,Atxn10,Calm1,Camk2a,Camk2b,Camk2d,Camk2g,Capzb,Dynll1,Hspa8,Map1b,Map2,Nefl,Nefm,Rtn4,Tubb4a,Ybx1,Ywhae
GO:0005737	cytoplasm	43	9909	5.18e-08	ENSMUSP00000001513,ENSMUSP00000009157,ENSMUSP00000015800,ENSMUSP00000015877,ENSMUSP00000020775,ENSMUSP00000021559,ENSMUSP00000022638,ENSMUSP00000022639,ENSMUSP00000022894,ENSMUSP00000022925,ENSMUSP00000025961,ENSMUSP00000027103,ENSMUSP00000031779,ENSMUSP00000034756,ENSMUSP00000041347,ENSMUSP00000046340,ENSMUSP00000051033,ENSMUSP00000051223,ENSMUSP00000052086,ENSMUSP00000068374,ENSMUSP00000070993,…	Actb,Actbl2,Actc1,Anxa2,Atxn10,Banf1,C1qbp,Calm1,Calu,Camk2a,Camk2b,Camk2d,Camk2g,Capza2,Capzb,Dynll1,Dynll2,Eef1b2,Eef1d,Eif3h,Erh,Fastkd2,Grn,Hp,Hspa8,Ina,Map1b,Map2,Nefl,Nefm,Prdx3,Rcn2,Rplp2,Rtn4,Tuba1a,Tuba1c,Tubb4a,Tubb6,Ube3b,Ybx1,Ywhae,Ywhag,Ywhaz
GO:0097458	neuron part	19	1732	5.70e-08	ENSMUSP00000009157,ENSMUSP00000015800,ENSMUSP00000022638,ENSMUSP00000022639,ENSMUSP00000022894,ENSMUSP00000068374,ENSMUSP00000070993,ENSMUSP00000071135,ENSMUSP00000071720,ENSMUSP00000076577,ENSMUSP00000078589,ENSMUSP00000098066,ENSMUSP00000099565,ENSMUSP00000099907,ENSMUSP00000099952,ENSMUSP00000102009,ENSMUSP00000105438,ENSMUSP00000105709,ENSMUSP00000132450	Actb,Atxn10,Calm1,Camk2a,Camk2b,Camk2d,Camk2g,Capzb,Dynll1,Hspa8,Map1b,Map2,Nefl,Nefm,Rtn4,Tubb4a,Ybx1,Ywhae,Ywhaz
GO:0030424	axon	13	712	9.38e-08	ENSMUSP00000009157,ENSMUSP00000015800,ENSMUSP00000022638,ENSMUSP00000022639,ENSMUSP00000068374,ENSMUSP00000070993,ENSMUSP00000071135,ENSMUSP00000076577,ENSMUSP00000098066,ENSMUSP00000099907,ENSMUSP00000099952,ENSMUSP00000102009,ENSMUSP00000105709	Actb,Calm1,Camk2a,Camk2d,Dynll1,Hspa8,Map1b,Map2,Nefl,Nefm,Rtn4,Tubb4a,Ywhae
GO:0044297	cell body	13	776	2.43e-07	ENSMUSP00000015800,ENSMUSP00000022638,ENSMUSP00000068374,ENSMUSP00000071135,ENSMUSP00000076577,ENSMUSP00000078589,ENSMUSP00000087736,ENSMUSP00000099565,ENSMUSP00000099907,ENSMUSP00000099952,ENSMUSP00000102009,ENSMUSP00000105438,ENSMUSP00000132450	Actc1,Atxn10,Camk2a,Camk2b,Camk2d,Capzb,Hspa8,Map1b,Map2,Nefm,Rtn4,Tubb4a,Ybx1
GO:0098794	postsynapse	11	514	3.11e-07	ENSMUSP00000015800,ENSMUSP00000022638,ENSMUSP00000022894,ENSMUSP00000068374,ENSMUSP00000071720,ENSMUSP00000076577,ENSMUSP00000098066,ENSMUSP00000099565,ENSMUSP00000099907,ENSMUSP00000099952,ENSMUSP00000105438	Actb,Camk2a,Camk2b,Camk2g,Capzb,Hspa8,Map1b,Map2,Nefm,Rtn4,Ywhaz
GO:0120025	plasma membrane bounded cell projection	20	2172	3.11e-07	ENSMUSP00000009157,ENSMUSP00000015800,ENSMUSP00000022638,ENSMUSP00000022639,ENSMUSP00000034756,ENSMUSP00000068374,ENSMUSP00000070993,ENSMUSP00000071135,ENSMUSP00000071720,ENSMUSP00000076577,ENSMUSP00000078589,ENSMUSP00000087736,ENSMUSP00000098066,ENSMUSP00000099565,ENSMUSP00000099907,ENSMUSP00000099952,ENSMUSP00000102009,ENSMUSP00000105438,ENSMUSP00000105709,ENSMUSP00000132450	Actb,Actc1,Anxa2,Atxn10,Calm1,Camk2a,Camk2b,Camk2d,Camk2g,Capzb,Dynll1,Hspa8,Map1b,Map2,Nefl,Nefm,Rtn4,Tubb4a,Ybx1,Ywhae
GO:0043025	neuronal cell body	12	688	5.17e-07	ENSMUSP00000015800,ENSMUSP00000022638,ENSMUSP00000068374,ENSMUSP00000071135,ENSMUSP00000076577,ENSMUSP00000078589,ENSMUSP00000099565,ENSMUSP00000099907,ENSMUSP00000099952,ENSMUSP00000102009,ENSMUSP00000105438,ENSMUSP00000132450	Atxn10,Camk2a,Camk2b,Camk2d,Capzb,Hspa8,Map1b,Map2,Nefm,Rtn4,Tubb4a,Ybx1
GO:0033267	axon part	10	472	1.38e-06	ENSMUSP00000009157,ENSMUSP00000015800,ENSMUSP00000022639,ENSMUSP00000068374,ENSMUSP00000070993,ENSMUSP00000071135,ENSMUSP00000076577,ENSMUSP00000099907,ENSMUSP00000102009,ENSMUSP00000105709	Calm1,Camk2d,Dynll1,Hspa8,Map1b,Map2,Nefl,Rtn4,Tubb4a,Ywhae
GO:0044424	intracellular part	45	12219	1.64e-06	ENSMUSP00000001513,ENSMUSP00000009157,ENSMUSP00000015800,ENSMUSP00000015877,ENSMUSP00000020775,ENSMUSP00000021559,ENSMUSP00000022638,ENSMUSP00000022639,ENSMUSP00000022894,ENSMUSP00000022925,ENSMUSP00000025961,ENSMUSP00000027103,ENSMUSP00000031779,ENSMUSP00000034300,ENSMUSP00000034756,ENSMUSP00000041347,ENSMUSP00000046340,ENSMUSP00000051033,ENSMUSP00000051223,ENSMUSP00000052086,ENSMUSP00000068374,…	Actb,Actbl2,Actc1,Anxa2,Atxn10,Banf1,C1qbp,Calm1,Calu,Camk2a,Camk2b,Camk2d,Camk2g,Capza2,Capzb,Dynll1,Dynll2,Eef1b2,Eef1d,Eif3h,Erh,Fastkd2,Grn,Hp,Hsbp1,Hspa8,Ina,Map1b,Map2,Myl6,Nefl,Nefm,Prdx3,Rcn2,Rplp2,Rtn4,Tuba1a,Tuba1c,Tubb4a,Tubb6,Ube3b,Ybx1,Ywhae,Ywhag,Ywhaz
GO:0005874	microtubule	9	377	2.25e-06	ENSMUSP00000001513,ENSMUSP00000009157,ENSMUSP00000015800,ENSMUSP00000020775,ENSMUSP00000051033,ENSMUSP00000068374,ENSMUSP00000071135,ENSMUSP00000076577,ENSMUSP00000094778	Dynll1,Dynll2,Hspa8,Map1b,Map2,Tuba1a,Tuba1c,Tubb4a,Tubb6
GO:0045202	synapse	13	968	2.25e-06	ENSMUSP00000015800,ENSMUSP00000022638,ENSMUSP00000022894,ENSMUSP00000046340,ENSMUSP00000068374,ENSMUSP00000071720,ENSMUSP00000076577,ENSMUSP00000098066,ENSMUSP00000099565,ENSMUSP00000099907,ENSMUSP00000099952,ENSMUSP00000102009,ENSMUSP00000105438	Actb,Camk2a,Camk2b,Camk2d,Camk2g,Capzb,Grn,Hspa8,Map1b,Map2,Nefm,Rtn4,Ywhaz
GO:0032991	protein-containing complex	27	4701	4.79e-06	ENSMUSP00000009157,ENSMUSP00000015800,ENSMUSP00000015877,ENSMUSP00000020775,ENSMUSP00000021559,ENSMUSP00000022639,ENSMUSP00000022894,ENSMUSP00000022925,ENSMUSP00000025961,ENSMUSP00000027103,ENSMUSP00000034756,ENSMUSP00000041347,ENSMUSP00000068374,ENSMUSP00000070993,ENSMUSP00000074436,ENSMUSP00000076577,ENSMUSP00000078589,ENSMUSP00000081474,ENSMUSP00000087110,ENSMUSP00000094778,ENSMUSP00000098066,…	Actb,Anxa2,Calm1,Camk2d,Capza2,Capzb,Dynll1,Dynll2,Eef1b2,Eef1d,Eif3h,Erh,Fastkd2,Hp,Hspa8,Ina,Map1b,Map2,Myl6,Nefl,Prdx3,Rplp2,Rtn4,Tuba1a,Ybx1,Ywhae,Ywhaz
GO:0099568	cytoplasmic region	9	439	6.79e-06	ENSMUSP00000009157,ENSMUSP00000015877,ENSMUSP00000022639,ENSMUSP00000034756,ENSMUSP00000071135,ENSMUSP00000076577,ENSMUSP00000098066,ENSMUSP00000099565,ENSMUSP00000099952	Actb,Anxa2,Camk2a,Capza2,Capzb,Dynll1,Map2,Nefl,Tubb4a
GO:0120038	plasma membrane bounded cell projection part	15	1532	9.89e-06	ENSMUSP00000009157,ENSMUSP00000015800,ENSMUSP00000022639,ENSMUSP00000068374,ENSMUSP00000070993,ENSMUSP00000071135,ENSMUSP00000076577,ENSMUSP00000078589,ENSMUSP00000099565,ENSMUSP00000099907,ENSMUSP00000099952,ENSMUSP00000102009,ENSMUSP00000105438,ENSMUSP00000105709,ENSMUSP00000132450	Atxn10,Calm1,Camk2a,Camk2b,Camk2d,Capzb,Dynll1,Hspa8,Map1b,Map2,Nefl,Rtn4,Tubb4a,Ybx1,Ywhae
GO:0043226	organelle	41	10897	1.79e-05	ENSMUSP00000001513,ENSMUSP00000009157,ENSMUSP00000015800,ENSMUSP00000015877,ENSMUSP00000020775,ENSMUSP00000022638,ENSMUSP00000022639,ENSMUSP00000022894,ENSMUSP00000025961,ENSMUSP00000027103,ENSMUSP00000031779,ENSMUSP00000034300,ENSMUSP00000034756,ENSMUSP00000041347,ENSMUSP00000046340,ENSMUSP00000051033,ENSMUSP00000051223,ENSMUSP00000052086,ENSMUSP00000068374,ENSMUSP00000070993,ENSMUSP00000071135,…	Actb,Actbl2,Actc1,Anxa2,Banf1,C1qbp,Calm1,Calu,Camk2a,Camk2b,Camk2d,Camk2g,Capza2,Capzb,Dynll1,Dynll2,Eef1b2,Eef1d,Fastkd2,Grn,Hp,Hsbp1,Hspa8,Ina,Map1b,Map2,Myl6,Nefl,Nefm,Prdx3,Rcn2,Rplp2,Rtn4,Tuba1a,Tuba1c,Tubb4a,Tubb6,Ybx1,Ywhae,Ywhag,Ywhaz
GO:0005883	neurofilament	3	10	2.71e-05	ENSMUSP00000022638,ENSMUSP00000022639,ENSMUSP00000041347	Ina,Nefl,Nefm
GO:0043229	intracellular organelle	40	10645	3.56e-05	ENSMUSP00000001513,ENSMUSP00000009157,ENSMUSP00000015800,ENSMUSP00000015877,ENSMUSP00000020775,ENSMUSP00000022638,ENSMUSP00000022639,ENSMUSP00000022894,ENSMUSP00000025961,ENSMUSP00000027103,ENSMUSP00000031779,ENSMUSP00000034300,ENSMUSP00000034756,ENSMUSP00000041347,ENSMUSP00000046340,ENSMUSP00000051033,ENSMUSP00000052086,ENSMUSP00000068374,ENSMUSP00000070993,ENSMUSP00000071135,ENSMUSP00000071720,…	Actb,Actbl2,Actc1,Anxa2,Banf1,C1qbp,Calm1,Calu,Camk2a,Camk2b,Camk2d,Camk2g,Capza2,Capzb,Dynll1,Dynll2,Eef1b2,Eef1d,Fastkd2,Grn,Hp,Hsbp1,Hspa8,Ina,Map1b,Map2,Myl6,Nefl,Nefm,Prdx3,Rcn2,Rplp2,Rtn4,Tuba1a,Tuba1c,Tubb4a,Tubb6,Ybx1,Ywhae,Ywhaz
GO:0005829	cytosol	21	3326	3.61e-05	ENSMUSP00000009157,ENSMUSP00000015800,ENSMUSP00000022639,ENSMUSP00000022894,ENSMUSP00000025961,ENSMUSP00000034756,ENSMUSP00000051223,ENSMUSP00000068374,ENSMUSP00000070993,ENSMUSP00000076577,ENSMUSP00000077612,ENSMUSP00000078589,ENSMUSP00000081474,ENSMUSP00000087110,ENSMUSP00000098066,ENSMUSP00000099952,ENSMUSP00000102009,ENSMUSP00000105438,ENSMUSP00000105709,ENSMUSP00000126202,ENSMUSP00000132450	Actb,Anxa2,Atxn10,Banf1,C1qbp,Calm1,Camk2a,Camk2b,Camk2d,Dynll1,Eef1d,Hspa8,Map1b,Map2,Nefl,Prdx3,Rplp2,Ybx1,Ywhae,Ywhag,Ywhaz
GO:0042470	melanosome	5	103	3.61e-05	ENSMUSP00000015800,ENSMUSP00000022894,ENSMUSP00000031779,ENSMUSP00000034756,ENSMUSP00000070993	Anxa2,Calu,Hspa8,Ywhae,Ywhaz
GO:0044464	cell part	46	14017	3.61e-05	ENSMUSP00000001513,ENSMUSP00000009157,ENSMUSP00000015800,ENSMUSP00000015877,ENSMUSP00000020775,ENSMUSP00000021559,ENSMUSP00000022638,ENSMUSP00000022639,ENSMUSP00000022894,ENSMUSP00000022925,ENSMUSP00000025961,ENSMUSP00000027103,ENSMUSP00000031779,ENSMUSP00000033430,ENSMUSP00000034300,ENSMUSP00000034756,ENSMUSP00000041347,ENSMUSP00000046340,ENSMUSP00000051033,ENSMUSP00000051223,ENSMUSP00000052086,…	Actb,Actbl2,Actc1,Anxa2,Atxn10,Banf1,C1qbp,Calm1,Calu,Camk2a,Camk2b,Camk2d,Camk2g,Capza2,Capzb,Dynll1,Dynll2,Eef1b2,Eef1d,Eif3h,Erh,Fastkd2,Grn,Hp,Hsbp1,Hspa8,Ina,Map1b,Map2,Myl6,Nefl,Nefm,Prdx3,Rab33a,Rcn2,Rplp2,Rtn4,Tuba1a,Tuba1c,Tubb4a,Tubb6,Ube3b,Ybx1,Ywhae,Ywhag,Ywhaz
GO:0015630	microtubule cytoskeleton	12	1106	3.99e-05	ENSMUSP00000001513,ENSMUSP00000009157,ENSMUSP00000015800,ENSMUSP00000020775,ENSMUSP00000051033,ENSMUSP00000068374,ENSMUSP00000070993,ENSMUSP00000071135,ENSMUSP00000076577,ENSMUSP00000094778,ENSMUSP00000105438,ENSMUSP00000105709	Calm1,Camk2b,Dynll1,Dynll2,Hspa8,Map1b,Map2,Tuba1a,Tuba1c,Tubb4a,Tubb6,Ywhae
GO:0044422	organelle part	33	7665	4.98e-05	ENSMUSP00000001513,ENSMUSP00000009157,ENSMUSP00000015800,ENSMUSP00000015877,ENSMUSP00000020775,ENSMUSP00000022638,ENSMUSP00000022639,ENSMUSP00000027103,ENSMUSP00000031779,ENSMUSP00000034756,ENSMUSP00000041347,ENSMUSP00000051033,ENSMUSP00000068374,ENSMUSP00000070993,ENSMUSP00000071135,ENSMUSP00000071720,ENSMUSP00000076577,ENSMUSP00000077612,ENSMUSP00000078589,ENSMUSP00000081474,ENSMUSP00000087110,…	Actb,Actc1,Anxa2,Banf1,C1qbp,Calm1,Calu,Camk2a,Camk2b,Camk2d,Camk2g,Capza2,Capzb,Dynll1,Dynll2,Eef1d,Fastkd2,Hspa8,Ina,Map1b,Map2,Myl6,Nefl,Nefm,Rcn2,Rplp2,Rtn4,Tuba1a,Tuba1c,Tubb4a,Tubb6,Ybx1,Ywhae
GO:0030426	growth cone	6	209	6.22e-05	ENSMUSP00000022639,ENSMUSP00000068374,ENSMUSP00000070993,ENSMUSP00000076577,ENSMUSP00000099907,ENSMUSP00000105709	Calm1,Map1b,Map2,Nefl,Rtn4,Ywhae
GO:0005875	microtubule associated complex	5	126	7.69e-05	ENSMUSP00000009157,ENSMUSP00000020775,ENSMUSP00000068374,ENSMUSP00000070993,ENSMUSP00000076577	Dynll1,Dynll2,Map1b,Map2,Ywhae
GO:0044446	intracellular organelle part	32	7416	7.69e-05	ENSMUSP00000001513,ENSMUSP00000009157,ENSMUSP00000015800,ENSMUSP00000015877,ENSMUSP00000020775,ENSMUSP00000022638,ENSMUSP00000022639,ENSMUSP00000027103,ENSMUSP00000031779,ENSMUSP00000034756,ENSMUSP00000041347,ENSMUSP00000051033,ENSMUSP00000068374,ENSMUSP00000070993,ENSMUSP00000071135,ENSMUSP00000071720,ENSMUSP00000076577,ENSMUSP00000077612,ENSMUSP00000078589,ENSMUSP00000081474,ENSMUSP00000087110,…	Actb,Actc1,Anxa2,Banf1,C1qbp,Calm1,Calu,Camk2b,Camk2d,Camk2g,Capza2,Capzb,Dynll1,Dynll2,Eef1d,Fastkd2,Hspa8,Ina,Map1b,Map2,Myl6,Nefl,Nefm,Rcn2,Rplp2,Rtn4,Tuba1a,Tuba1c,Tubb4a,Tubb6,Ybx1,Ywhae
GO:0016529	sarcoplasmic reticulum	4	60	8.65e-05	ENSMUSP00000031779,ENSMUSP00000071720,ENSMUSP00000102009,ENSMUSP00000105438	Calu,Camk2b,Camk2d,Camk2g
GO:0030425	dendrite	9	694	0.00015	ENSMUSP00000015800,ENSMUSP00000068374,ENSMUSP00000076577,ENSMUSP00000078589,ENSMUSP00000099565,ENSMUSP00000099907,ENSMUSP00000099952,ENSMUSP00000105438,ENSMUSP00000132450	Atxn10,Camk2a,Camk2b,Capzb,Hspa8,Map1b,Map2,Rtn4,Ybx1
GO:0150034	distal axon	7	378	0.00015	ENSMUSP00000015800,ENSMUSP00000022639,ENSMUSP00000068374,ENSMUSP00000070993,ENSMUSP00000076577,ENSMUSP00000099907,ENSMUSP00000105709	Calm1,Hspa8,Map1b,Map2,Nefl,Rtn4,Ywhae
GO:0044304	main axon	4	78	0.00021	ENSMUSP00000068374,ENSMUSP00000071135,ENSMUSP00000076577,ENSMUSP00000102009	Camk2d,Map1b,Map2,Tubb4a
GO:0120111	neuron projection cytoplasm	4	79	0.00022	ENSMUSP00000009157,ENSMUSP00000022639,ENSMUSP00000076577,ENSMUSP00000099952	Camk2a,Dynll1,Map2,Nefl
GO:0015629	actin cytoskeleton	7	410	0.00023	ENSMUSP00000015877,ENSMUSP00000020775,ENSMUSP00000076577,ENSMUSP00000087736,ENSMUSP00000098066,ENSMUSP00000099565,ENSMUSP00000128803	Actb,Actc1,Capza2,Capzb,Dynll2,Map2,Myl6
GO:0005853	eukaryotic translation elongation factor 1 complex	2	3	0.00028	ENSMUSP00000087110,ENSMUSP00000116492	Eef1b2,Eef1d
GO:0099524	postsynaptic cytosol	2	3	0.00028	ENSMUSP00000015800,ENSMUSP00000099952	Camk2a,Hspa8
GO:0033017	sarcoplasmic reticulum membrane	3	32	0.00036	ENSMUSP00000071720,ENSMUSP00000102009,ENSMUSP00000105438	Camk2b,Camk2d,Camk2g
GO:0032838	plasma membrane bounded cell projection cytoplasm	5	187	0.00038	ENSMUSP00000009157,ENSMUSP00000022639,ENSMUSP00000071135,ENSMUSP00000076577,ENSMUSP00000099952	Camk2a,Dynll1,Map2,Nefl,Tubb4a
GO:0035770	ribonucleoprotein granule	5	196	0.00046	ENSMUSP00000027103,ENSMUSP00000041347,ENSMUSP00000078589,ENSMUSP00000094778,ENSMUSP00000098066	Actb,Fastkd2,Ina,Tuba1a,Ybx1
GO:0016461	unconventional myosin complex	2	6	0.00070	ENSMUSP00000020775,ENSMUSP00000128803	Dynll2,Myl6
GO:0005882	intermediate filament	4	120	0.00089	ENSMUSP00000015800,ENSMUSP00000022638,ENSMUSP00000022639,ENSMUSP00000041347	Hspa8,Ina,Nefl,Nefm
GO:0044445	cytosolic part	5	228	0.00089	ENSMUSP00000015800,ENSMUSP00000022639,ENSMUSP00000025961,ENSMUSP00000081474,ENSMUSP00000099952	Camk2a,Hspa8,Nefl,Prdx3,Rplp2
GO:0008290	F-actin capping protein complex	2	8	0.0011	ENSMUSP00000015877,ENSMUSP00000099565	Capza2,Capzb
GO:0048471	perinuclear region of cytoplasm	8	730	0.0011	ENSMUSP00000015800,ENSMUSP00000022894,ENSMUSP00000034756,ENSMUSP00000068374,ENSMUSP00000078589,ENSMUSP00000099565,ENSMUSP00000102009,ENSMUSP00000132450	Anxa2,Atxn10,Camk2d,Capzb,Hspa8,Map1b,Ybx1,Ywhaz
GO:0097441	basal dendrite	2	8	0.0011	ENSMUSP00000068374,ENSMUSP00000076577	Map1b,Map2
GO:0044294	dendritic growth cone	2	13	0.0023	ENSMUSP00000076577,ENSMUSP00000099907	Map2,Rtn4
GO:1990124	messenger ribonucleoprotein complex	2	13	0.0023	ENSMUSP00000015800,ENSMUSP00000078589	Hspa8,Ybx1
GO:0043204	perikaryon	4	170	0.0028	ENSMUSP00000015800,ENSMUSP00000022638,ENSMUSP00000068374,ENSMUSP00000105438	Camk2b,Hspa8,Map1b,Nefm
GO:0043194	axon initial segment	2	15	0.0029	ENSMUSP00000076577,ENSMUSP00000102009	Camk2d,Map2
GO:0012505	endomembrane system	18	3670	0.0033	ENSMUSP00000009157,ENSMUSP00000015800,ENSMUSP00000025961,ENSMUSP00000031779,ENSMUSP00000034756,ENSMUSP00000041347,ENSMUSP00000046340,ENSMUSP00000071720,ENSMUSP00000074436,ENSMUSP00000076577,ENSMUSP00000078589,ENSMUSP00000094778,ENSMUSP00000099907,ENSMUSP00000102009,ENSMUSP00000105438,ENSMUSP00000109915,ENSMUSP00000116492,ENSMUSP00000126202	Anxa2,Banf1,Calu,Camk2b,Camk2d,Camk2g,Dynll1,Eef1b2,Grn,Hp,Hspa8,Ina,Map2,Prdx3,Rcn2,Rtn4,Tuba1a,Ybx1
GO:0036464	cytoplasmic ribonucleoprotein granule	4	182	0.0035	ENSMUSP00000041347,ENSMUSP00000078589,ENSMUSP00000094778,ENSMUSP00000098066	Actb,Ina,Tuba1a,Ybx1
GO:0030863	cortical cytoskeleton	3	85	0.0044	ENSMUSP00000015877,ENSMUSP00000098066,ENSMUSP00000099565	Actb,Capza2,Capzb
GO:0005868	cytoplasmic dynein complex	2	24	0.0064	ENSMUSP00000009157,ENSMUSP00000020775	Dynll1,Dynll2
GO:0045121	membrane raft	5	374	0.0065	ENSMUSP00000015800,ENSMUSP00000034756,ENSMUSP00000051033,ENSMUSP00000094778,ENSMUSP00000098066	Actb,Anxa2,Hspa8,Tuba1a,Tuba1c
GO:1990904	ribonucleoprotein complex	7	765	0.0066	ENSMUSP00000015800,ENSMUSP00000027103,ENSMUSP00000041347,ENSMUSP00000078589,ENSMUSP00000081474,ENSMUSP00000094778,ENSMUSP00000098066	Actb,Fastkd2,Hspa8,Ina,Rplp2,Tuba1a,Ybx1
GO:0097440	apical dendrite	2	26	0.0071	ENSMUSP00000068374,ENSMUSP00000076577	Map1b,Map2
GO:0031252	cell leading edge	5	393	0.0076	ENSMUSP00000022894,ENSMUSP00000034756,ENSMUSP00000076577,ENSMUSP00000087736,ENSMUSP00000099565	Actc1,Anxa2,Capzb,Map2,Ywhaz
GO:0005783	endoplasmic reticulum	10	1574	0.0095	ENSMUSP00000031779,ENSMUSP00000046340,ENSMUSP00000071720,ENSMUSP00000074436,ENSMUSP00000076577,ENSMUSP00000099907,ENSMUSP00000102009,ENSMUSP00000105438,ENSMUSP00000109915,ENSMUSP00000116492	Calu,Camk2b,Camk2d,Camk2g,Eef1b2,Grn,Hp,Map2,Rcn2,Rtn4
GO:0032839	dendrite cytoplasm	2	31	0.0095	ENSMUSP00000076577,ENSMUSP00000099952	Camk2a,Map2
GO:0005938	cell cortex	4	261	0.0110	ENSMUSP00000015877,ENSMUSP00000034756,ENSMUSP00000098066,ENSMUSP00000099565	Actb,Anxa2,Capza2,Capzb
GO:0005903	brush border	3	133	0.0131	ENSMUSP00000015877,ENSMUSP00000099565,ENSMUSP00000128803	Capza2,Capzb,Myl6
GO:1904115	axon cytoplasm	2	47	0.0193	ENSMUSP00000009157,ENSMUSP00000022639	Dynll1,Nefl
GO:0005881	cytoplasmic microtubule	2	54	0.0247	ENSMUSP00000051033,ENSMUSP00000094778	Tuba1a,Tuba1c
GO:0031982	vesicle	10	1837	0.0258	ENSMUSP00000009157,ENSMUSP00000015800,ENSMUSP00000022894,ENSMUSP00000025961,ENSMUSP00000031779,ENSMUSP00000034756,ENSMUSP00000046340,ENSMUSP00000051223,ENSMUSP00000070993,ENSMUSP00000094778	Anxa2,Calu,Dynll1,Grn,Hspa8,Prdx3,Tuba1a,Ywhae,Ywhag,Ywhaz
GO:0014704	intercalated disc	2	56	0.0259	ENSMUSP00000099565,ENSMUSP00000102009	Camk2d,Capzb
GO:0031594	neuromuscular junction	2	62	0.0306	ENSMUSP00000022638,ENSMUSP00000102009	Camk2d,Nefm
GO:0043197	dendritic spine	3	193	0.0322	ENSMUSP00000015800,ENSMUSP00000068374,ENSMUSP00000099565	Capzb,Hspa8,Map1b
GO:0043198	dendritic shaft	2	67	0.0340	ENSMUSP00000015800,ENSMUSP00000076577	Hspa8,Map2
GO:0042641	actomyosin	2	74	0.0401	ENSMUSP00000087736,ENSMUSP00000098066	Actb,Actc1
GO:0031410	cytoplasmic vesicle	9	1710	0.0431	ENSMUSP00000009157,ENSMUSP00000015800,ENSMUSP00000022894,ENSMUSP00000025961,ENSMUSP00000031779,ENSMUSP00000034756,ENSMUSP00000046340,ENSMUSP00000070993,ENSMUSP00000094778	Anxa2,Calu,Dynll1,Grn,Hspa8,Prdx3,Tuba1a,Ywhae,Ywhaz
GO:0005884	actin filament	2	80	0.0450	ENSMUSP00000087736,ENSMUSP00000099565	Actc1,Capzb
GO:0070062	extracellular exosome	2	80	0.0450	ENSMUSP00000015800,ENSMUSP00000034756	Anxa2,Hspa8
GO:0005764	lysosome	4	422	0.0464	ENSMUSP00000015800,ENSMUSP00000022894,ENSMUSP00000034756,ENSMUSP00000046340	Anxa2,Grn,Hspa8,Ywhaz
