# Supplementary material for: New Partners Identified by Mass Spectrometry Assay Reveal Functions of NCAM2 in Neural Cytoskeleton Organization
Source: Int J Mol Sci. 2021 Jul 9;22(14):7404. doi: 10.3390/ijms22147404 (PMC8304497; doi:10.3390/ijms22147404)
Supplement: Supplementary file 1 [file ijms-22-07404-s001.zip › supplementary Table S6_ KEGGS.xlsx]

## Sheet: supplementary Table S6_ KEGG
#term ID	term description	observed gene count	background gene count	false discovery rate	matching proteins in your network (IDs)	matching proteins in your network (labels)
mmu04114	Oocyte meiosis	8	112	2.31e-08	ENSMUSP00000022894,ENSMUSP00000051223,ENSMUSP00000070993,ENSMUSP00000071720,ENSMUSP00000099952,ENSMUSP00000102009,ENSMUSP00000105438,ENSMUSP00000105709	Calm1,Camk2a,Camk2b,Camk2d,Camk2g,Ywhae,Ywhag,Ywhaz
mmu04971	Gastric acid secretion	6	72	9.71e-07	ENSMUSP00000071720,ENSMUSP00000098066,ENSMUSP00000099952,ENSMUSP00000102009,ENSMUSP00000105438,ENSMUSP00000105709	Actb,Calm1,Camk2a,Camk2b,Camk2d,Camk2g
mmu04921	Oxytocin signaling pathway	7	149	1.71e-06	ENSMUSP00000071720,ENSMUSP00000098066,ENSMUSP00000099952,ENSMUSP00000102009,ENSMUSP00000105438,ENSMUSP00000105709,ENSMUSP00000128803	Actb,Calm1,Camk2a,Camk2b,Camk2d,Camk2g,Myl6
mmu04722	Neurotrophin signaling pathway	6	119	8.19e-06	ENSMUSP00000070993,ENSMUSP00000071720,ENSMUSP00000099952,ENSMUSP00000102009,ENSMUSP00000105438,ENSMUSP00000105709	Calm1,Camk2a,Camk2b,Camk2d,Camk2g,Ywhae
mmu04720	Long-term potentiation	5	64	8.47e-06	ENSMUSP00000071720,ENSMUSP00000099952,ENSMUSP00000102009,ENSMUSP00000105438,ENSMUSP00000105709	Calm1,Camk2a,Camk2b,Camk2d,Camk2g
mmu05031	Amphetamine addiction	5	65	8.47e-06	ENSMUSP00000071720,ENSMUSP00000099952,ENSMUSP00000102009,ENSMUSP00000105438,ENSMUSP00000105709	Calm1,Camk2a,Camk2b,Camk2d,Camk2g
mmu05214	Glioma	5	68	8.47e-06	ENSMUSP00000071720,ENSMUSP00000099952,ENSMUSP00000102009,ENSMUSP00000105438,ENSMUSP00000105709	Calm1,Camk2a,Camk2b,Camk2d,Camk2g
mmu04261	Adrenergic signaling in cardiomyocytes	6	140	1.02e-05	ENSMUSP00000071720,ENSMUSP00000087736,ENSMUSP00000099952,ENSMUSP00000102009,ENSMUSP00000105438,ENSMUSP00000105709	Actc1,Calm1,Camk2a,Camk2b,Camk2d,Camk2g
mmu04912	GnRH signaling pathway	5	87	1.98e-05	ENSMUSP00000071720,ENSMUSP00000099952,ENSMUSP00000102009,ENSMUSP00000105438,ENSMUSP00000105709	Calm1,Camk2a,Camk2b,Camk2d,Camk2g
mmu04713	Circadian entrainment	5	95	2.69e-05	ENSMUSP00000071720,ENSMUSP00000099952,ENSMUSP00000102009,ENSMUSP00000105438,ENSMUSP00000105709	Calm1,Camk2a,Camk2b,Camk2d,Camk2g
mmu04916	Melanogenesis	5	98	2.70e-05	ENSMUSP00000071720,ENSMUSP00000099952,ENSMUSP00000102009,ENSMUSP00000105438,ENSMUSP00000105709	Calm1,Camk2a,Camk2b,Camk2d,Camk2g
mmu04922	Glucagon signaling pathway	5	99	2.70e-05	ENSMUSP00000071720,ENSMUSP00000099952,ENSMUSP00000102009,ENSMUSP00000105438,ENSMUSP00000105709	Calm1,Camk2a,Camk2b,Camk2d,Camk2g
mmu04925	Aldosterone synthesis and secretion	5	97	2.70e-05	ENSMUSP00000071720,ENSMUSP00000099952,ENSMUSP00000102009,ENSMUSP00000105438,ENSMUSP00000105709	Calm1,Camk2a,Camk2b,Camk2d,Camk2g
mmu04750	Inflammatory mediator regulation of TRP channels	5	119	5.52e-05	ENSMUSP00000071720,ENSMUSP00000099952,ENSMUSP00000102009,ENSMUSP00000105438,ENSMUSP00000105709	Calm1,Camk2a,Camk2b,Camk2d,Camk2g
mmu04728	Dopaminergic synapse	5	129	7.51e-05	ENSMUSP00000071720,ENSMUSP00000099952,ENSMUSP00000102009,ENSMUSP00000105438,ENSMUSP00000105709	Calm1,Camk2a,Camk2b,Camk2d,Camk2g
mmu04145	Phagosome	5	165	0.00022	ENSMUSP00000001513,ENSMUSP00000051033,ENSMUSP00000071135,ENSMUSP00000094778,ENSMUSP00000098066	Actb,Tuba1a,Tuba1c,Tubb4a,Tubb6
mmu04012	ErbB signaling pathway	4	83	0.00023	ENSMUSP00000071720,ENSMUSP00000099952,ENSMUSP00000102009,ENSMUSP00000105438	Camk2a,Camk2b,Camk2d,Camk2g
mmu04540	Gap junction	4	85	0.00024	ENSMUSP00000001513,ENSMUSP00000051033,ENSMUSP00000071135,ENSMUSP00000094778	Tuba1a,Tuba1c,Tubb4a,Tubb6
mmu04911	Insulin secretion	4	85	0.00024	ENSMUSP00000071720,ENSMUSP00000099952,ENSMUSP00000102009,ENSMUSP00000105438	Camk2a,Camk2b,Camk2d,Camk2g
mmu05152	Tuberculosis	5	172	0.00024	ENSMUSP00000071720,ENSMUSP00000099952,ENSMUSP00000102009,ENSMUSP00000105438,ENSMUSP00000105709	Calm1,Camk2a,Camk2b,Camk2d,Camk2g
mmu04020	Calcium signaling pathway	5	180	0.00025	ENSMUSP00000071720,ENSMUSP00000099952,ENSMUSP00000102009,ENSMUSP00000105438,ENSMUSP00000105709	Calm1,Camk2a,Camk2b,Camk2d,Camk2g
mmu04024	cAMP signaling pathway	5	194	0.00034	ENSMUSP00000071720,ENSMUSP00000099952,ENSMUSP00000102009,ENSMUSP00000105438,ENSMUSP00000105709	Calm1,Camk2a,Camk2b,Camk2d,Camk2g
mmu04066	HIF-1 signaling pathway	4	102	0.00037	ENSMUSP00000071720,ENSMUSP00000099952,ENSMUSP00000102009,ENSMUSP00000105438	Camk2a,Camk2b,Camk2d,Camk2g
mmu05205	Proteoglycans in cancer	5	199	0.00037	ENSMUSP00000071720,ENSMUSP00000098066,ENSMUSP00000099952,ENSMUSP00000102009,ENSMUSP00000105438	Actb,Camk2a,Camk2b,Camk2d,Camk2g
mmu04725	Cholinergic synapse	4	112	0.00048	ENSMUSP00000071720,ENSMUSP00000099952,ENSMUSP00000102009,ENSMUSP00000105438	Camk2a,Camk2b,Camk2d,Camk2g
mmu04310	Wnt signaling pathway	4	146	0.0012	ENSMUSP00000071720,ENSMUSP00000099952,ENSMUSP00000102009,ENSMUSP00000105438	Camk2a,Camk2b,Camk2d,Camk2g
mmu04390	Hippo signaling pathway	4	153	0.0014	ENSMUSP00000022894,ENSMUSP00000051223,ENSMUSP00000070993,ENSMUSP00000098066	Actb,Ywhae,Ywhag,Ywhaz
mmu04217	Necroptosis	4	158	0.0015	ENSMUSP00000071720,ENSMUSP00000099952,ENSMUSP00000102009,ENSMUSP00000105438	Camk2a,Camk2b,Camk2d,Camk2g
mmu04934	Cushing's syndrome	4	156	0.0015	ENSMUSP00000071720,ENSMUSP00000099952,ENSMUSP00000102009,ENSMUSP00000105438	Camk2a,Camk2b,Camk2d,Camk2g
mmu04530	Tight junction	4	165	0.0017	ENSMUSP00000051033,ENSMUSP00000094778,ENSMUSP00000098066,ENSMUSP00000128803	Actb,Myl6,Tuba1a,Tuba1c
mmu04360	Axon guidance	4	174	0.0020	ENSMUSP00000071720,ENSMUSP00000099952,ENSMUSP00000102009,ENSMUSP00000105438	Camk2a,Camk2b,Camk2d,Camk2g
mmu05169	Epstein-Barr virus infection	4	205	0.0035	ENSMUSP00000015800,ENSMUSP00000022894,ENSMUSP00000051223,ENSMUSP00000070993	Hspa8,Ywhae,Ywhag,Ywhaz
mmu04110	Cell cycle	3	122	0.0075	ENSMUSP00000022894,ENSMUSP00000051223,ENSMUSP00000070993	Ywhae,Ywhag,Ywhaz
mmu04210	Apoptosis	3	135	0.0096	ENSMUSP00000051033,ENSMUSP00000094778,ENSMUSP00000098066	Actb,Tuba1a,Tuba1c
mmu04962	Vasopressin-regulated water reabsorption	2	43	0.0116	ENSMUSP00000009157,ENSMUSP00000020775	Dynll1,Dynll2
mmu05014	Amyotrophic lateral sclerosis (ALS)	2	52	0.0160	ENSMUSP00000022638,ENSMUSP00000022639	Nefl,Nefm
mmu05200	Pathways in cancer	5	522	0.0160	ENSMUSP00000071720,ENSMUSP00000099952,ENSMUSP00000102009,ENSMUSP00000105438,ENSMUSP00000105709	Calm1,Camk2a,Camk2b,Camk2d,Camk2g
mmu05203	Viral carcinogenesis	3	199	0.0246	ENSMUSP00000022894,ENSMUSP00000051223,ENSMUSP00000070993	Ywhae,Ywhag,Ywhaz
mmu05410	Hypertrophic cardiomyopathy (HCM)	2	82	0.0347	ENSMUSP00000087736,ENSMUSP00000098066	Actb,Actc1
mmu05414	Dilated cardiomyopathy (DCM)	2	86	0.0369	ENSMUSP00000087736,ENSMUSP00000098066	Actb,Actc1
mmu04144	Endocytosis	3	258	0.0451	ENSMUSP00000015800,ENSMUSP00000015877,ENSMUSP00000099565	Capza2,Capzb,Hspa8
