# Supplementary material for: New Partners Identified by Mass Spectrometry Assay Reveal Functions of NCAM2 in Neural Cytoskeleton Organization
Source: Int J Mol Sci. 2021 Jul 9;22(14):7404. doi: 10.3390/ijms22147404 (PMC8304497; doi:10.3390/ijms22147404)
Supplement: Supplementary file 1 [file ijms-22-07404-s001.zip › supplementary Table S7_Reactome.xlsx]

## Sheet: supplementary Table S7_Reactom
#term ID	term description	observed gene count	background gene count	false discovery rate	matching proteins in your network (IDs)	matching proteins in your network (labels)
MMU-2262752	Cellular responses to stress	15	327	1.76e-13	ENSMUSP00000001513,ENSMUSP00000009157,ENSMUSP00000015877,ENSMUSP00000020775,ENSMUSP00000025961,ENSMUSP00000034300,ENSMUSP00000051033,ENSMUSP00000070993,ENSMUSP00000071135,ENSMUSP00000071720,ENSMUSP00000094778,ENSMUSP00000099565,ENSMUSP00000099952,ENSMUSP00000102009,ENSMUSP00000105438	Camk2a,Camk2b,Camk2d,Camk2g,Capza2,Capzb,Dynll1,Dynll2,Hsbp1,Prdx3,Tuba1a,Tuba1c,Tubb4a,Tubb6,Ywhae
MMU-195258	RHO GTPase Effectors	12	238	2.31e-11	ENSMUSP00000001513,ENSMUSP00000009157,ENSMUSP00000020775,ENSMUSP00000022894,ENSMUSP00000051033,ENSMUSP00000051223,ENSMUSP00000070993,ENSMUSP00000071135,ENSMUSP00000094778,ENSMUSP00000098066,ENSMUSP00000105709,ENSMUSP00000128803	Actb,Calm1,Dynll1,Dynll2,Myl6,Tuba1a,Tuba1c,Tubb4a,Tubb6,Ywhae,Ywhag,Ywhaz
MMU-3371497	HSP90 chaperone cycle for steroid hormone receptors (SHR)	8	48	2.65e-11	ENSMUSP00000001513,ENSMUSP00000009157,ENSMUSP00000015877,ENSMUSP00000020775,ENSMUSP00000051033,ENSMUSP00000071135,ENSMUSP00000094778,ENSMUSP00000099565	Capza2,Capzb,Dynll1,Dynll2,Tuba1a,Tuba1c,Tubb4a,Tubb6
MMU-6811436	COPI-independent Golgi-to-ER retrograde traffic	8	47	2.65e-11	ENSMUSP00000001513,ENSMUSP00000009157,ENSMUSP00000015877,ENSMUSP00000020775,ENSMUSP00000051033,ENSMUSP00000071135,ENSMUSP00000094778,ENSMUSP00000099565	Capza2,Capzb,Dynll1,Dynll2,Tuba1a,Tuba1c,Tubb4a,Tubb6
MMU-442729	CREB phosphorylation through the activation of CaMKII	6	16	2.94e-10	ENSMUSP00000022639,ENSMUSP00000071720,ENSMUSP00000099952,ENSMUSP00000102009,ENSMUSP00000105438,ENSMUSP00000105709	Calm1,Camk2a,Camk2b,Camk2d,Camk2g,Nefl
MMU-442982	Ras activation upon Ca2+ influx through NMDA receptor	6	17	3.40e-10	ENSMUSP00000022639,ENSMUSP00000071720,ENSMUSP00000099952,ENSMUSP00000102009,ENSMUSP00000105438,ENSMUSP00000105709	Calm1,Camk2a,Camk2b,Camk2d,Camk2g,Nefl
MMU-5653656	Vesicle-mediated transport	14	553	5.66e-10	ENSMUSP00000001513,ENSMUSP00000009157,ENSMUSP00000015877,ENSMUSP00000020775,ENSMUSP00000022894,ENSMUSP00000033430,ENSMUSP00000051033,ENSMUSP00000051223,ENSMUSP00000070993,ENSMUSP00000071135,ENSMUSP00000074436,ENSMUSP00000094778,ENSMUSP00000098066,ENSMUSP00000099565	Actb,Capza2,Capzb,Dynll1,Dynll2,Hp,Rab33a,Tuba1a,Tuba1c,Tubb4a,Tubb6,Ywhae,Ywhag,Ywhaz
MMU-5626467	RHO GTPases activate IQGAPs	6	25	1.71e-09	ENSMUSP00000001513,ENSMUSP00000051033,ENSMUSP00000071135,ENSMUSP00000094778,ENSMUSP00000098066,ENSMUSP00000105709	Actb,Calm1,Tuba1a,Tuba1c,Tubb4a,Tubb6
MMU-6807878	COPI-mediated anterograde transport	8	94	1.71e-09	ENSMUSP00000001513,ENSMUSP00000009157,ENSMUSP00000015877,ENSMUSP00000020775,ENSMUSP00000051033,ENSMUSP00000071135,ENSMUSP00000094778,ENSMUSP00000099565	Capza2,Capzb,Dynll1,Dynll2,Tuba1a,Tuba1c,Tubb4a,Tubb6
MMU-199991	Membrane Trafficking	13	523	2.58e-09	ENSMUSP00000001513,ENSMUSP00000009157,ENSMUSP00000015877,ENSMUSP00000020775,ENSMUSP00000022894,ENSMUSP00000033430,ENSMUSP00000051033,ENSMUSP00000051223,ENSMUSP00000070993,ENSMUSP00000071135,ENSMUSP00000094778,ENSMUSP00000098066,ENSMUSP00000099565	Actb,Capza2,Capzb,Dynll1,Dynll2,Rab33a,Tuba1a,Tuba1c,Tubb4a,Tubb6,Ywhae,Ywhag,Ywhaz
MMU-2132295	MHC class II antigen presentation	8	114	4.98e-09	ENSMUSP00000001513,ENSMUSP00000009157,ENSMUSP00000015877,ENSMUSP00000020775,ENSMUSP00000051033,ENSMUSP00000071135,ENSMUSP00000094778,ENSMUSP00000099565	Capza2,Capzb,Dynll1,Dynll2,Tuba1a,Tuba1c,Tubb4a,Tubb6
MMU-380320	Recruitment of NuMA to mitotic centrosomes	7	82	1.61e-08	ENSMUSP00000001513,ENSMUSP00000009157,ENSMUSP00000051033,ENSMUSP00000051223,ENSMUSP00000070993,ENSMUSP00000071135,ENSMUSP00000094778	Dynll1,Tuba1a,Tuba1c,Tubb4a,Tubb6,Ywhae,Ywhag
MMU-438066	Unblocking of NMDA receptors, glutamate binding and activation	5	17	1.61e-08	ENSMUSP00000022639,ENSMUSP00000071720,ENSMUSP00000099952,ENSMUSP00000102009,ENSMUSP00000105438	Camk2a,Camk2b,Camk2d,Camk2g,Nefl
MMU-114452	Activation of BH3-only proteins	5	18	1.95e-08	ENSMUSP00000009157,ENSMUSP00000020775,ENSMUSP00000022894,ENSMUSP00000051223,ENSMUSP00000070993	Dynll1,Dynll2,Ywhae,Ywhag,Ywhaz
MMU-168256	Immune System	18	1523	3.25e-08	ENSMUSP00000001513,ENSMUSP00000009157,ENSMUSP00000015877,ENSMUSP00000020775,ENSMUSP00000022894,ENSMUSP00000034756,ENSMUSP00000051033,ENSMUSP00000071135,ENSMUSP00000071720,ENSMUSP00000073652,ENSMUSP00000074436,ENSMUSP00000094778,ENSMUSP00000098066,ENSMUSP00000099565,ENSMUSP00000099952,ENSMUSP00000102009,ENSMUSP00000105438,ENSMUSP00000105709	Actb,Anxa2,Calm1,Camk2a,Camk2b,Camk2d,Camk2g,Capza2,Capzb,Dynll1,Dynll2,Hp,Tuba1a,Tuba1c,Tubb4a,Tubb6,Ube3b,Ywhaz
MMU-3371571	HSF1-dependent transactivation	5	21	3.29e-08	ENSMUSP00000034300,ENSMUSP00000071720,ENSMUSP00000099952,ENSMUSP00000102009,ENSMUSP00000105438	Camk2a,Camk2b,Camk2d,Camk2g,Hsbp1
MMU-5620924	Intraflagellar transport	6	53	4.16e-08	ENSMUSP00000001513,ENSMUSP00000009157,ENSMUSP00000020775,ENSMUSP00000051033,ENSMUSP00000071135,ENSMUSP00000094778	Dynll1,Dynll2,Tuba1a,Tuba1c,Tubb4a,Tubb6
MMU-5617833	Cilium Assembly	8	174	7.16e-08	ENSMUSP00000001513,ENSMUSP00000009157,ENSMUSP00000020775,ENSMUSP00000051033,ENSMUSP00000051223,ENSMUSP00000070993,ENSMUSP00000071135,ENSMUSP00000094778	Dynll1,Dynll2,Tuba1a,Tuba1c,Tubb4a,Tubb6,Ywhae,Ywhag
MMU-68877	Mitotic Prometaphase	8	179	8.20e-08	ENSMUSP00000001513,ENSMUSP00000009157,ENSMUSP00000020775,ENSMUSP00000051033,ENSMUSP00000051223,ENSMUSP00000070993,ENSMUSP00000071135,ENSMUSP00000094778	Dynll1,Dynll2,Tuba1a,Tuba1c,Tubb4a,Tubb6,Ywhae,Ywhag
MMU-5663220	RHO GTPases Activate Formins	7	125	1.54e-07	ENSMUSP00000001513,ENSMUSP00000009157,ENSMUSP00000020775,ENSMUSP00000051033,ENSMUSP00000071135,ENSMUSP00000094778,ENSMUSP00000098066	Actb,Dynll1,Dynll2,Tuba1a,Tuba1c,Tubb4a,Tubb6
MMU-437239	Recycling pathway of L1	5	33	1.77e-07	ENSMUSP00000001513,ENSMUSP00000051033,ENSMUSP00000071135,ENSMUSP00000094778,ENSMUSP00000098066	Actb,Tuba1a,Tuba1c,Tubb4a,Tubb6
MMU-3371556	Cellular response to heat stress	6	78	2.55e-07	ENSMUSP00000034300,ENSMUSP00000070993,ENSMUSP00000071720,ENSMUSP00000099952,ENSMUSP00000102009,ENSMUSP00000105438	Camk2a,Camk2b,Camk2d,Camk2g,Hsbp1,Ywhae
MMU-5576892	Phase 0 - rapid depolarisation	5	36	2.55e-07	ENSMUSP00000071720,ENSMUSP00000099952,ENSMUSP00000102009,ENSMUSP00000105438,ENSMUSP00000105709	Calm1,Camk2a,Camk2b,Camk2d,Camk2g
MMU-190828	Gap junction trafficking	5	37	2.72e-07	ENSMUSP00000001513,ENSMUSP00000051033,ENSMUSP00000071135,ENSMUSP00000094778,ENSMUSP00000098066	Actb,Tuba1a,Tuba1c,Tubb4a,Tubb6
MMU-190840	Microtubule-dependent trafficking of connexons from Golgi to the plasma membrane	4	14	4.63e-07	ENSMUSP00000001513,ENSMUSP00000051033,ENSMUSP00000071135,ENSMUSP00000094778	Tuba1a,Tuba1c,Tubb4a,Tubb6
MMU-877300	Interferon gamma signaling	4	14	4.63e-07	ENSMUSP00000071720,ENSMUSP00000099952,ENSMUSP00000102009,ENSMUSP00000105438	Camk2a,Camk2b,Camk2d,Camk2g
MMU-397014	Muscle contraction	7	162	6.32e-07	ENSMUSP00000071720,ENSMUSP00000087736,ENSMUSP00000099952,ENSMUSP00000102009,ENSMUSP00000105438,ENSMUSP00000105709,ENSMUSP00000128803	Actc1,Calm1,Camk2a,Camk2b,Camk2d,Camk2g,Myl6
MMU-69275	G2/M Transition	7	169	8.13e-07	ENSMUSP00000001513,ENSMUSP00000009157,ENSMUSP00000051033,ENSMUSP00000051223,ENSMUSP00000070993,ENSMUSP00000071135,ENSMUSP00000094778	Dynll1,Tuba1a,Tuba1c,Tubb4a,Tubb6,Ywhae,Ywhag
MMU-5578775	Ion homeostasis	5	49	8.26e-07	ENSMUSP00000071720,ENSMUSP00000099952,ENSMUSP00000102009,ENSMUSP00000105438,ENSMUSP00000105709	Calm1,Camk2a,Camk2b,Camk2d,Camk2g
MMU-109582	Hemostasis	10	489	8.27e-07	ENSMUSP00000001513,ENSMUSP00000006697,ENSMUSP00000015877,ENSMUSP00000022894,ENSMUSP00000034756,ENSMUSP00000051033,ENSMUSP00000071135,ENSMUSP00000094778,ENSMUSP00000099565,ENSMUSP00000105709	Anxa2,Calm1,Capza2,Capzb,Itih3,Tuba1a,Tuba1c,Tubb4a,Tubb6,Ywhaz
MMU-936837	Ion transport by P-type ATPases	5	50	8.47e-07	ENSMUSP00000071720,ENSMUSP00000099952,ENSMUSP00000102009,ENSMUSP00000105438,ENSMUSP00000105709	Calm1,Camk2a,Camk2b,Camk2d,Camk2g
MMU-983231	Factors involved in megakaryocyte development and platelet production	6	104	9.47e-07	ENSMUSP00000001513,ENSMUSP00000015877,ENSMUSP00000051033,ENSMUSP00000071135,ENSMUSP00000094778,ENSMUSP00000099565	Capza2,Capzb,Tuba1a,Tuba1c,Tubb4a,Tubb6
MMU-1280218	Adaptive Immune System	11	652	1.08e-06	ENSMUSP00000001513,ENSMUSP00000009157,ENSMUSP00000015877,ENSMUSP00000020775,ENSMUSP00000022894,ENSMUSP00000051033,ENSMUSP00000071135,ENSMUSP00000073652,ENSMUSP00000094778,ENSMUSP00000099565,ENSMUSP00000105709	Calm1,Capza2,Capzb,Dynll1,Dynll2,Tuba1a,Tuba1c,Tubb4a,Tubb6,Ube3b,Ywhaz
MMU-2500257	Resolution of Sister Chromatid Cohesion	6	111	1.28e-06	ENSMUSP00000001513,ENSMUSP00000009157,ENSMUSP00000020775,ENSMUSP00000051033,ENSMUSP00000071135,ENSMUSP00000094778	Dynll1,Dynll2,Tuba1a,Tuba1c,Tubb4a,Tubb6
MMU-8955332	Carboxyterminal post-translational modifications of tubulin	4	23	1.93e-06	ENSMUSP00000001513,ENSMUSP00000051033,ENSMUSP00000071135,ENSMUSP00000094778	Tuba1a,Tuba1c,Tubb4a,Tubb6
MMU-380259	Loss of Nlp from mitotic centrosomes	5	64	2.36e-06	ENSMUSP00000009157,ENSMUSP00000051223,ENSMUSP00000070993,ENSMUSP00000071135,ENSMUSP00000094778	Dynll1,Tuba1a,Tubb4a,Ywhae,Ywhag
MMU-399719	Trafficking of AMPA receptors	4	25	2.37e-06	ENSMUSP00000071720,ENSMUSP00000099952,ENSMUSP00000102009,ENSMUSP00000105438	Camk2a,Camk2b,Camk2d,Camk2g
MMU-5673001	RAF/MAP kinase cascade	7	213	2.61e-06	ENSMUSP00000022639,ENSMUSP00000071720,ENSMUSP00000098066,ENSMUSP00000099952,ENSMUSP00000102009,ENSMUSP00000105438,ENSMUSP00000105709	Actb,Calm1,Camk2a,Camk2b,Camk2d,Camk2g,Nefl
MMU-8854518	AURKA Activation by TPX2	5	67	2.61e-06	ENSMUSP00000009157,ENSMUSP00000051223,ENSMUSP00000070993,ENSMUSP00000071135,ENSMUSP00000094778	Dynll1,Tuba1a,Tubb4a,Ywhae,Ywhag
MMU-162582	Signal Transduction	19	2430	2.74e-06	ENSMUSP00000001513,ENSMUSP00000009157,ENSMUSP00000020775,ENSMUSP00000022639,ENSMUSP00000022894,ENSMUSP00000051033,ENSMUSP00000051223,ENSMUSP00000070993,ENSMUSP00000071135,ENSMUSP00000071720,ENSMUSP00000078589,ENSMUSP00000094778,ENSMUSP00000098066,ENSMUSP00000099907,ENSMUSP00000099952,ENSMUSP00000102009,ENSMUSP00000105438,ENSMUSP00000105709,ENSMUSP00000128803	Actb,Calm1,Camk2a,Camk2b,Camk2d,Camk2g,Dynll1,Dynll2,Myl6,Nefl,Rtn4,Tuba1a,Tuba1c,Tubb4a,Tubb6,Ybx1,Ywhae,Ywhag,Ywhaz
MMU-380270	Recruitment of mitotic centrosome proteins and complexes	5	73	3.59e-06	ENSMUSP00000009157,ENSMUSP00000051223,ENSMUSP00000070993,ENSMUSP00000071135,ENSMUSP00000094778	Dynll1,Tuba1a,Tubb4a,Ywhae,Ywhag
MMU-2565942	Regulation of PLK1 Activity at G2/M Transition	5	80	5.18e-06	ENSMUSP00000009157,ENSMUSP00000051223,ENSMUSP00000070993,ENSMUSP00000071135,ENSMUSP00000094778	Dynll1,Tuba1a,Tubb4a,Ywhae,Ywhag
MMU-1640170	Cell Cycle	9	496	6.36e-06	ENSMUSP00000001513,ENSMUSP00000009157,ENSMUSP00000020775,ENSMUSP00000022894,ENSMUSP00000051033,ENSMUSP00000051223,ENSMUSP00000070993,ENSMUSP00000071135,ENSMUSP00000094778	Dynll1,Dynll2,Tuba1a,Tuba1c,Tubb4a,Tubb6,Ywhae,Ywhag,Ywhaz
MMU-5620912	Anchoring of the basal body to the plasma membrane	5	88	7.85e-06	ENSMUSP00000009157,ENSMUSP00000051223,ENSMUSP00000070993,ENSMUSP00000071135,ENSMUSP00000094778	Dynll1,Tuba1a,Tubb4a,Ywhae,Ywhag
MMU-1445148	Translocation of SLC2A4 (GLUT4) to the plasma membrane	3	9	8.46e-06	ENSMUSP00000022894,ENSMUSP00000051223,ENSMUSP00000070993	Ywhae,Ywhag,Ywhaz
MMU-2467813	Separation of Sister Chromatids	6	169	9.51e-06	ENSMUSP00000001513,ENSMUSP00000009157,ENSMUSP00000020775,ENSMUSP00000051033,ENSMUSP00000071135,ENSMUSP00000094778	Dynll1,Dynll2,Tuba1a,Tuba1c,Tubb4a,Tubb6
MMU-111447	Activation of BAD and translocation to mitochondria	3	12	1.58e-05	ENSMUSP00000022894,ENSMUSP00000051223,ENSMUSP00000070993	Ywhae,Ywhag,Ywhaz
MMU-75035	Chk1/Chk2(Cds1) mediated inactivation of Cyclin B:Cdk1 complex	3	12	1.58e-05	ENSMUSP00000022894,ENSMUSP00000051223,ENSMUSP00000070993	Ywhae,Ywhag,Ywhaz
MMU-983189	Kinesins	4	48	1.83e-05	ENSMUSP00000001513,ENSMUSP00000051033,ENSMUSP00000071135,ENSMUSP00000094778	Tuba1a,Tuba1c,Tubb4a,Tubb6
MMU-597592	Post-translational protein modification	12	1211	4.03e-05	ENSMUSP00000001513,ENSMUSP00000009157,ENSMUSP00000015877,ENSMUSP00000020775,ENSMUSP00000031779,ENSMUSP00000033430,ENSMUSP00000051033,ENSMUSP00000071135,ENSMUSP00000094778,ENSMUSP00000098066,ENSMUSP00000099565,ENSMUSP00000105709	Actb,Calm1,Calu,Capza2,Capzb,Dynll1,Dynll2,Rab33a,Tuba1a,Tuba1c,Tubb4a,Tubb6
MMU-8852276	The role of GTSE1 in G2/M progression after G2 checkpoint	4	68	6.34e-05	ENSMUSP00000001513,ENSMUSP00000051033,ENSMUSP00000071135,ENSMUSP00000094778	Tuba1a,Tuba1c,Tubb4a,Tubb6
MMU-392499	Metabolism of proteins	13	1497	6.45e-05	ENSMUSP00000001513,ENSMUSP00000009157,ENSMUSP00000015877,ENSMUSP00000020775,ENSMUSP00000022925,ENSMUSP00000031779,ENSMUSP00000033430,ENSMUSP00000051033,ENSMUSP00000071135,ENSMUSP00000094778,ENSMUSP00000098066,ENSMUSP00000099565,ENSMUSP00000105709	Actb,Calm1,Calu,Capza2,Capzb,Dynll1,Dynll2,Eif3h,Rab33a,Tuba1a,Tuba1c,Tubb4a,Tubb6
MMU-6811434	COPI-dependent Golgi-to-ER retrograde traffic	4	87	0.00015	ENSMUSP00000001513,ENSMUSP00000051033,ENSMUSP00000071135,ENSMUSP00000094778	Tuba1a,Tuba1c,Tubb4a,Tubb6
MMU-5610787	Hedgehog 'off' state	4	98	0.00023	ENSMUSP00000001513,ENSMUSP00000051033,ENSMUSP00000071135,ENSMUSP00000094778	Tuba1a,Tuba1c,Tubb4a,Tubb6
MMU-5632684	Hedgehog 'on' state	4	105	0.00030	ENSMUSP00000001513,ENSMUSP00000051033,ENSMUSP00000071135,ENSMUSP00000094778	Tuba1a,Tuba1c,Tubb4a,Tubb6
MMU-5625740	RHO GTPases activate PKNs	3	44	0.00045	ENSMUSP00000022894,ENSMUSP00000051223,ENSMUSP00000070993	Ywhae,Ywhag,Ywhaz
MMU-5628897	TP53 Regulates Metabolic Genes	3	47	0.00054	ENSMUSP00000022894,ENSMUSP00000051223,ENSMUSP00000070993	Ywhae,Ywhag,Ywhaz
MMU-69620	Cell Cycle Checkpoints	5	240	0.00061	ENSMUSP00000009157,ENSMUSP00000020775,ENSMUSP00000022894,ENSMUSP00000051223,ENSMUSP00000070993	Dynll1,Dynll2,Ywhae,Ywhag,Ywhaz
MMU-5627123	RHO GTPases activate PAKs	2	15	0.0017	ENSMUSP00000105709,ENSMUSP00000128803	Calm1,Myl6
MMU-1280215	Cytokine Signaling in Immune system	5	357	0.0034	ENSMUSP00000022894,ENSMUSP00000071720,ENSMUSP00000099952,ENSMUSP00000102009,ENSMUSP00000105438	Camk2a,Camk2b,Camk2d,Camk2g,Ywhaz
MMU-445355	Smooth Muscle Contraction	2	23	0.0037	ENSMUSP00000105709,ENSMUSP00000128803	Calm1,Myl6
MMU-157118	Signaling by NOTCH	2	38	0.0091	ENSMUSP00000022894,ENSMUSP00000078589	Ybx1,Ywhaz
MMU-4086398	Ca2+ pathway	2	41	0.0103	ENSMUSP00000099952,ENSMUSP00000105709	Calm1,Camk2a
MMU-1632852	Macroautophagy	2	59	0.0202	ENSMUSP00000009157,ENSMUSP00000020775	Dynll1,Dynll2
MMU-193704	p75 NTR receptor-mediated signalling	2	75	0.0313	ENSMUSP00000070993,ENSMUSP00000099907	Rtn4,Ywhae
MMU-168249	Innate Immune System	6	879	0.0335	ENSMUSP00000009157,ENSMUSP00000015877,ENSMUSP00000034756,ENSMUSP00000074436,ENSMUSP00000098066,ENSMUSP00000105709	Actb,Anxa2,Calm1,Capza2,Dynll1,Hp
MMU-141444	Amplification of signal from unattached kinetochores via a MAD2 inhibitory signal	2	86	0.0392	ENSMUSP00000009157,ENSMUSP00000020775	Dynll1,Dynll2
MMU-4420097	VEGFA-VEGFR2 Pathway	2	87	0.0393	ENSMUSP00000098066,ENSMUSP00000105709	Actb,Calm1
MMU-195721	Signaling by WNT	3	241	0.0400	ENSMUSP00000022894,ENSMUSP00000099952,ENSMUSP00000105709	Calm1,Camk2a,Ywhaz
MMU-76002	Platelet activation, signaling and aggregation	3	242	0.0400	ENSMUSP00000006697,ENSMUSP00000022894,ENSMUSP00000105709	Calm1,Itih3,Ywhaz
MMU-9007101	Rab regulation of trafficking	2	101	0.0494	ENSMUSP00000033430,ENSMUSP00000070993	Rab33a,Ywhae
